# Supplementary material for: Genetic legacy of state centralization in the Kuba Kingdom of the Democratic Republic of the Congo
Source: Proc Natl Acad Sci U S A. 2018 Dec 24;116(2):593–8. doi: 10.1073/pnas.1811211115 (PMC6329964; doi:10.1073/pnas.1811211115)
Supplement: Supplementary File [file pnas.1811211115.sd02.xlsx]

## Sheet: Key
Key
Kuba	Chromopainter coancestry (chunklengths) matrices of Kuba pairwise compared to other DRC groups matched for sample size
Kete	Chromopainter coancestry (chunklengths) matrices of Kete pairwise compared to other DRC groups matched for sample size
Lele	Chromopainter coancestry (chunklengths) matrices of Lele pairwise compared to other DRC groups matched for sample size
Luluwa	Chromopainter coancestry (chunklengths) matrices of Luluwa pairwise compared to other DRC groups matched for sample size
Bindi	Chromopainter coancestry (chunklengths) matrices of Bindi pairwise compared to other DRC groups matched for sample size
Luntu	Chromopainter coancestry (chunklengths) matrices of Luntu pairwise compared to other DRC groups matched for sample size

## Sheet: Kuba
Kuba_versus_Luluwa
Luluwa1	Luluwa2	Luluwa3	Luluwa4	Luluwa5	Luluwa6	Luluwa7	Luluwa8	Luluwa9	Luluwa10	Luluwa11	Luluwa12	Luluwa13	Luluwa14	Luluwa15	Luluwa16	Luluwa17	Luluwa18	Luluwa19	Luluwa20	Luluwa21	Luluwa22	Luluwa23	Luluwa24	Luluwa25	Luluwa26	Luluwa27	Luluwa28	Luluwa29	Luluwa30	Luluwa31	Luluwa32	Luluwa33	Luluwa34	Luluwa35	Luluwa36	Luluwa37	Luluwa38	Luluwa39	Luluwa40	Luluwa41	Luluwa42	Luluwa43	Luluwa44	Kuba1	Kuba2	Kuba3	Kuba4	Kuba5	Kuba6
Luluwa1	0	85.062	83.922	81.652	85.994	78.322	81.519	89.358	84.375	76.668	78.261	81.148	82.843	85.756	82.665	76.125	78.82	81.612	78.16	81.17	83.388	84.518	81.768	82.64	97.223	78.607	83.751	79.51	83.728	84.223	80.059	84.181	76.424	84.197	76.928	81.188	83.129	77.928	81.193	85.572	81.617	84.683	74.468	80.066	87.734	75.566	82.094	76.907	79.748
Luluwa2	84.245	0	78.464	91.381	81.798	74.25	95.694	91.606	83.742	97.96	80.225	79.687	76.969	77.044	82.261	83.92	76.284	92.842	72.885	87.858	74.774	87.769	81.113	82.262	84.152	96.738	82.337	79.954	81.559	89.647	73.754	80.967	82.228	79.565	78.122	107.629	85.48	82.303	84.082	83.249	78.86	80.012	85.309	83.752	81.778	78.22	77.23	75.905	77.063
Luluwa3	85.284	81.524	0	78.044	79.014	82.417	89.768	87.853	79.96	84.583	79.294	83.509	81.999	82.841	79.438	76.355	82.603	79.275	75.097	91.712	78.78	84.05	82.39	80.882	78.132	84.048	82.743	81.697	77.47	80.87	83.354	78.092	91.556	74.265	82.199	85.686	85.784	77.875	75.247	79.979	81.836	83.107	77.784	85.035	84.166	79	76.58	83.768	77.76
Luluwa4	80.887	92.058	74.972	0	82.207	79.12	89.442	79.039	85.283	85.564	74.648	76.989	81.784	81.614	78.003	82.625	85.505	87.733	77.931	84.656	88.088	84.98	84.616	80.421	81.819	93.428	84.649	84.349	81.394	81.295	81.883	88.102	80.77	82.905	87.046	87.724	97.114	96.569	81.466	84.873	83.31	83.444	80.59	87.077	82.331	73.389	74.065	74.654	76.487
Luluwa5	85.048	83.563	77.529	82.723	0	81.563	84.591	86.916	88.638	85.506	84.953	77.664	81.461	79.505	82.768	79.152	78.01	90.887	74.007	80.739	92.879	82.549	86.595	81.491	83.988	83.529	88.08	82.21	87.75	86.928	80.396	74.058	79.647	81.269	84.441	82.192	81.468	82.661	80.875	81.875	83.238	85.334	87.412	83.098	81.546	75.046	76.285	80.31	79.061
Luluwa6	81.816	78.895	83.88	81.792	84.795	0	79.761	80.679	80.715	88.185	75.87	80.038	79.575	80.957	81.062	83.634	81.934	77.974	83.119	77.4	83.697	74.668	82.931	75.235	78.1	77.173	79.539	77.506	80.453	74.271	83.93	81.83	82.143	79.543	80.98	80.911	78.638	78.162	82.443	78.544	73.425	80.84	81.329	83.592	82.405	81.285	81.208	82.06	80.001
Luluwa7	79.797	95.96	87.276	88.953	84.481	74.88	0	83.988	89.752	89.582	81.631	80.65	84.009	80.145	74.778	94.433	79.645	86.91	73.582	79.841	82.027	82.178	88.618	78.676	88.11	86.654	77.93	78.552	77.671	80.257	82.208	83.741	83.994	83.578	87.332	93.642	78.91	79.524	79.59	80.403	97.452	77.068	77.959	90.611	86.285	75.35	79.824	82.157	80.529
Luluwa8	86.773	91.15	85.297	77.519	84.14	76.851	82.649	0	83.272	79.058	83.216	79.634	81.707	80.726	80.738	79.089	84.476	80.177	74.1	96.784	81.148	93.208	83.205	83.636	94.572	75.52	89.155	90.973	72.788	96.927	79.563	81.582	77.087	79.843	83.572	83.756	81.675	85.561	98.767	80.419	84.835	80.915	84.575	83.07	81.64	72.549	77.282	80.428	70.197
Luluwa9	83.784	83.672	77.945	84.665	88.636	78.137	90.414	85.75	0	83.192	76.147	80.186	79.28	79.117	79.046	79.838	82.422	82.059	72.753	90.376	83.879	78.419	79.86	81.578	86.874	86.465	84.876	83.072	76.789	78.104	75.366	92.546	84.058	90.677	94.013	83.51	94.249	85.332	89.351	78.035	84.006	81.173	78.124	79.624	87.93	79.104	75.652	77.005	77.993
Luluwa10	75.593	95.874	81.044	85.002	83.763	82.797	88.925	81.263	81.835	0	82.438	74.836	94.651	79.754	75.223	83.74	93.468	96.587	74.977	91.298	83.527	92.975	89.809	86.05	81.238	97.706	79.815	85.081	78.594	80.437	75.029	90.618	92.098	81.021	88.456	85.955	76.902	84.107	79.692	79.01	85.568	82.548	80.85	81.352	79.765	74.394	71.089	75.433	78.217
Luluwa11	78.252	82.481	79.5	76.816	86.64	74.601	83.91	85.931	76.738	84.014	0	81.28	86.259	82.235	82.038	87.377	82.587	84.645	80.148	79.21	86.679	76.977	88.707	78.421	85.451	79.712	75.395	82.233	88.168	87.782	83.437	82.037	83.466	86.435	78.071	80.381	86.686	80.078	81.939	76.226	80.245	80.605	88.324	88.574	82.528	79.08	75.755	82.637	74.974
Luluwa12	82.558	81.43	83.232	78.736	78.555	78.105	82.671	82.618	81.986	78.166	80.744	0	82.695	79.171	80.988	80.116	81.256	82.114	77.358	89.022	75.814	83.153	81.903	77.609	83.981	83.177	82.551	82.645	82.55	76.433	87.622	77.048	83.21	80.723	81.432	80.788	85.252	84.784	78.949	83.931	82.821	80.011	83.13	76.02	83.491	81.538	80.828	77.253	79.896
Luluwa13	81.145	78.27	81.131	82.721	81.207	76.18	85.112	83.25	79.571	94.942	84.725	79.35	0	79.884	90.809	95.137	83.818	82.634	71.462	96.618	81.56	85.535	88.191	84.639	74.422	88.282	81.081	89.059	77.039	79.097	80.948	79.871	96.909	80.738	80.862	90.93	82.422	88.106	76.2	78.149	89.057	76.917	78.487	80.574	81.157	78.387	75.963	75.493	75.487
Luluwa14	86.097	79.171	82.219	83.448	80.462	77.921	80.997	82.215	79.854	81.893	82.443	77.85	81.132	0	81.22	83.258	83.96	82.093	76.145	91.729	87.346	85.004	78.836	79.583	82.074	82.444	75.425	82.213	84.759	91.79	81.065	77.752	87.561	91.125	83.848	87.482	81.678	78.158	83.493	82.176	82.512	86.782	74.603	77.256	80.557	92.414	78.344	79.223	79.287
Luluwa15	81.49	83.1	77.506	78.875	83.347	76.805	75.249	82.062	79.622	76.168	81.521	78.247	91.772	80.599	0	84.557	89.696	91.223	75.741	89.515	86.533	89.044	79.594	81.283	82.147	82.81	83.783	79.553	85.229	75.389	88.816	82.962	85.333	75.055	85.871	83.688	83.031	84.754	82.548	82.973	83.118	80.106	74.55	85.838	81.071	88.077	76.189	76.176	79.811
Luluwa16	76.234	86.351	75.965	83.255	79.837	80.357	95.965	80.208	81.066	85.595	86.802	79.982	95.259	84.052	84.8	0	86.291	84.25	73.976	79.718	81.744	78.155	87.02	81.831	83.459	82.976	77.36	93.294	83.443	78.03	76.803	83.532	80.714	80.263	85.161	84.521	77.167	82.49	82.772	85.277	84.579	82.071	83.063	78.748	80.918	83.731	75.519	76.514	80.138
Luluwa17	78.262	76.837	80.472	86.869	77.657	78.436	80.928	84.287	82.193	93.626	82.251	78.592	83.827	82.496	89.524	85.12	0	81.853	76.22	86.241	84.942	81.906	87.078	88.161	96.187	88.141	86.231	83.547	83.769	82.947	81.588	84.381	85.498	82.674	79.926	84.295	77.831	84.374	77.639	79.074	86.474	82.289	85.983	84.58	79.093	76.924	74.723	72.928	77.083
Luluwa18	80.327	93.627	78.071	87.892	89.668	74.267	87.754	80.313	82.894	96.889	83.355	80.857	83.226	81.065	90.818	83.831	82.955	0	75.171	82.255	79.842	85.817	97.146	82.523	80.473	91.73	88.252	81.337	77.743	85.305	86.56	78.3	80.979	82.289	80.124	77.1	79.276	76.233	81.754	78.813	81.414	82.621	81.284	93.73	78.649	86.849	73.348	79.428	76.74
Luluwa19	82.724	77.766	77.877	82.771	78.143	83.748	79.215	81.247	76.049	81.484	83.54	80.003	76.734	80.254	80.849	78.801	80.915	79.409	0	79.911	81.457	76.524	78.305	81.986	76.461	79.516	77.429	80.902	84.449	79.931	81.755	80.23	83.101	82.178	76.051	77.53	78.824	78.814	81.236	77.198	76.719	76.199	76.856	80.862	79.045	82.145	83.378	80.423	81.232
Luluwa20	79.05	87.528	88.177	84.31	78.868	72.657	79.937	96.49	89.435	91.516	76.771	85.278	94.246	89.65	89.225	77.981	85.578	81.84	73.674	0	91.695	81.433	81.188	80.591	84.739	78.182	85.454	108.69	80.886	78.143	81.96	81.319	87.4	81.258	80.215	90.211	72.434	80.55	88.477	78.914	88.563	75.604	83.247	86.635	83.78	79.973	76.507	73.884	77.508
Luluwa21	82.696	76.336	78.305	89.216	91.998	81.734	83.105	83.648	84.811	85.058	85.816	75.174	82.77	87.501	88.07	82.094	83.968	80.922	77.322	93.694	0	76.114	80.039	78.898	81.569	83.433	86.752	92.349	92.416	83.176	80.356	89.027	88.047	88.648	77.535	76.592	82.649	77.099	87.834	74.595	83.259	77.579	78.424	87.72	77.651	82.984	78.181	74.165	75.906
Luluwa22	84.467	87.601	82.447	84.675	82.145	71.567	82.821	95.063	78.084	93.506	75.985	81.027	84.617	83.781	87.98	78.891	81.661	86.175	71.638	82.377	76.346	0	86.982	82.375	82.258	79.684	79.685	92.304	78.796	77.076	85.251	75.4	87.929	75.625	78.514	89.608	90.39	83.059	79.256	81.454	84.478	85.031	79.213	84.133	78.612	75.948	81.026	77.147	75.925
Luluwa23	80.803	81.881	81.373	83.652	87.073	80.356	88.579	83.645	81.637	91.479	88.283	79.78	88.497	77.077	79.711	85.637	86.964	98.09	73.742	82.465	79.081	86.237	0	75.565	91.699	85.027	88.221	102.57	78.352	82.531	78.432	80.384	83.875	86.193	82.215	89.889	82.556	75.377	80.356	76.867	83.104	82.039	79.777	80.32	80.472	79.157	74.615	74.432	74.087
Luluwa24	81.394	83.509	79.588	81.536	81.978	72.613	80.293	85.898	81.519	88.86	77.753	77.018	86.586	80.034	81.343	81.65	90.052	82.599	76.703	82.82	78.419	82.807	77.187	0	78.822	86.363	86.939	92.962	82.486	91.393	81.456	81.867	78.527	84.257	85.798	88.778	74.401	79.067	85.838	80.18	78.941	78.007	77.708	79.947	86.709	81.855	77.168	77.896	78.26
Luluwa25	94.688	83.912	75.024	80.317	82.927	74.376	88.023	94.998	86.295	81.003	83.66	82.012	75.031	80.164	81.45	82.715	95.438	79.9	70.981	84.343	79.547	82.069	90.39	76.577	0	81.856	93.099	77.906	80.733	80.117	80.538	97.518	81.094	83.178	91.275	92.296	83.958	79.924	96.215	76.115	88.234	82.149	78.89	76.47	89.021	79.148	76.358	77.689	82.088
Luluwa26	77.944	97.494	81.817	92.814	82.906	74.09	86.856	77.828	86.286	99.502	79.031	81.094	88.886	81.815	82.1	81.961	87.368	90.494	73.804	79.187	81.893	79.834	84.331	84.439	82.942	0	80.055	85.437	75.658	87.356	86.85	79.311	81.782	73.264	82.621	80.225	77.371	83.447	80.009	85.803	92.592	74.287	88.264	88.096	87.004	76.836	83.086	74.334	76.44
Luluwa27	83.911	82.114	80.898	84.631	86.114	75.208	78.007	89.7	85.023	80.904	73.5	80.43	80.16	74.76	82.919	76.453	86.365	86.961	73.107	85.713	85.923	78.167	87.618	85.216	92.283	79.973	0	78.832	84.984	77.925	79.626	97.052	76.777	76.067	86.151	74.399	80.818	95.5	80.389	80.762	90.189	82.027	84.532	79.489	95.011	81.089	76.482	80.948	78.508
Luluwa28	78.927	80.411	79.477	83.754	82.847	74.104	78.263	92	82.902	84.857	81.515	78.55	88.223	80.788	79.455	92.305	82.794	80.518	75.675	108.741	89.579	90.811	102.291	91.178	77.675	85.554	78.776	0	74.264	78.9	82.774	80.027	82.668	81.653	79.386	91.25	79.561	80.507	86.377	75.375	89.692	79.57	80.338	82.012	79.938	73.207	77.675	77.186	73.254
Luluwa29	84.042	83.595	76.816	80.979	88.171	77.972	78.808	74.42	77.266	80.378	88.142	81.504	77.703	84.684	84.42	82.936	84.567	78.701	81.021	81.653	91.603	78.989	79.954	82.328	80.977	76.636	85.558	75.714	0	89.729	91.888	83.319	77.077	84.126	91.257	81.146	80.633	74.1	84.984	83.884	82.09	76.168	82.222	86.609	84.491	80.276	80.158	76.115	74.236
Luluwa30	84.252	90.968	79.049	82.571	86.59	70.846	82.551	98.581	80.324	83.151	86.619	76.428	79.486	91.161	74.71	77.746	81.993	85.515	75.334	79.416	82.358	77.563	81.87	90.819	82.111	88.321	77.546	78.491	88.103	0	81.888	85.063	86.817	78.269	87.47	89.27	79.222	77.404	88.583	79.622	81.821	79.684	84.525	87.079	79.112	82.369	81.756	81.029	80.661
Luluwa31	80.572	76.195	81.758	84.431	82.049	81.391	83.523	81.157	76.311	76.46	81.833	86.737	81.344	82.226	89.875	77.696	81.539	87.732	78.656	83.089	81.194	86.998	79.651	82.089	81.265	88.834	81.32	84.146	91.662	81.746	0	83.912	83.605	78.18	80.981	88.814	80.441	75.09	81.179	76.471	89.956	82.747	83.539	89.41	79.731	78.687	76.793	79.142	78.059
Luluwa32	82.998	80.804	76.155	88.527	73.492	77.983	84.177	83.487	90.917	92.013	80.013	74.459	79.411	77.304	81.502	82.322	83.588	77.229	75.516	81.186	87.905	75.893	80.307	80.837	97.971	79.127	98.427	79.651	83.235	82.897	82.433	0	90.893	83.747	87.167	89.233	74.847	79.524	79.576	87.084	80.693	78.616	80.981	88.381	78.626	75.566	77.555	77.299	82.878
Luluwa33	76.967	82.059	89.252	80.55	80.903	77.538	84.877	78.425	83.174	93.947	81.435	79.82	94.064	87.673	85.665	79.957	86.316	80.866	78.464	88.61	87.467	88.061	84.449	77.448	82.632	82.476	75.677	82.924	75.99	86.944	83.155	91.416	0	80.498	81.146	89.869	79.879	80.395	90.669	82.228	83.068	80.019	80.348	80.034	83.181	80.667	76.777	77.616	78.297
Luluwa34	84.657	81.261	72.386	84.552	82.317	76.693	83.525	82.217	90.923	82.743	85.385	80.173	80.757	89.766	74.761	79.258	82.392	83.286	78.81	83.634	88.431	75.918	86.166	83.182	84.871	74.346	76.452	82.396	83.581	78.866	78.425	84.711	81.253	0	76.394	83.778	75.295	87.249	92.494	83.83	84.13	85.794	83.597	85.396	73.919	83.737	76.79	82.288	75.232
Luluwa35	76.115	79.918	82.509	87.245	85.462	78.086	87.78	85.843	94.903	89.668	77.627	79.771	81.101	82.566	85.897	84.434	80.271	79.981	73.813	82.993	77.658	79.724	83.392	85.483	93.687	84.433	86.397	81.167	90.161	87.941	79.545	88.466	82.461	77.003	0	77.042	79.314	80.65	83.709	83.207	77.111	86.378	82.05	70.987	82.89	76.084	74.552	79.918	75.768
Luluwa36	79.857	108.87	83.45	87.888	81.057	77.239	93.499	83.526	81.575	84.936	76.566	78.542	91.474	86.187	81.097	83.385	83.017	76.045	71.986	92.173	74.289	88.614	90.367	88.027	92.205	80.828	73.753	92.106	78.897	88.566	85.224	87.056	90.663	81.251	74.847	0	79.092	84.366	91.074	78.799	79.521	80.846	83.496	83.051	86.058	73.808	77.766	80.912	78.026
Luluwa37	83.223	87.859	85.713	98.216	82.344	76.066	82.067	84.904	93.565	78.076	85.8	82.661	82.409	80.094	84.182	78.635	78.36	80.013	75.374	73.895	83.766	90.643	82.99	74.209	86.746	78.402	81.499	80.986	80.405	79.065	80.918	75.408	79.818	75.685	79.624	81.29	0	90.274	83.401	83.128	78.171	76.759	80.266	76.902	80.295	76.278	78.012	78.21	79.998
Luluwa38	77.75	84.55	77.485	97.523	83.326	75.982	81.69	87.814	86.834	86.68	79.495	84.068	88.3	77.347	84.25	82.292	84.976	77.769	75.669	82.809	76.964	84.839	76.213	78.943	81.998	85.68	97.942	83.008	74.427	79.432	75.699	80.379	82.249	88.168	80.685	87.427	89.798	0	80.213	78.584	76.069	76.367	85.59	82.781	76.963	78.954	75.725	73.856	75.581
Luluwa39	80.183	84.239	73.222	81.304	79.905	78.337	79.909	98.669	88.509	79.721	79.703	75.63	74.629	82.09	82.245	81.031	76.368	80.701	75.598	89.911	86.509	77.562	79.178	83.958	97.095	79.406	79.402	85.573	82.902	86.425	78.956	79.502	88.895	90.782	82.258	92.318	81.853	79.124	0	78.322	87.141	78.15	93.231	89.405	81.416	81.057	77.453	79.275	72.587
Luluwa40	85.387	84.555	79.701	86.278	84.114	77.319	82.292	83.242	79.41	80.093	75.153	83.611	78.642	82.354	83.744	85.225	80.852	79.941	74.074	81.822	75.034	83.019	78.259	83.114	77.695	88.107	82.4	78.413	85.779	79.994	75.823	88.418	83.509	83.562	83.058	82.121	81.54	79.171	79.078	0	89.27	83.652	75.527	81.09	76.459	81.414	79.583	82.89	78.637
Luluwa41	80.453	77.995	79.4	82.999	82.328	69.884	97.413	85.993	83.185	86.25	77.637	80.498	88.199	81.31	81.952	82.239	85.421	81.599	70.532	90.074	82.328	84.12	82.261	77.484	88.607	91.223	89.394	89.146	81.385	81.024	87.747	80.737	84.078	81.4	75.504	80.41	76.303	74.254	86.699	86.836	0	79.039	82.518	99.71	84.256	79.172	77.098	77.34	73.26
Luluwa42	84.801	81.177	82.285	85.395	84.825	79.715	78.566	83.151	83.432	84.993	80.406	80.233	77.86	87.782	80.357	82.665	83.874	82.985	71.504	78.393	78.133	87.476	82.352	79.415	85.162	76.323	82.616	79.78	78.248	80.61	82.068	78.314	82.007	84.736	86.847	82.781	77.322	76.685	79.641	83.588	81.364	0	85.718	81.909	81.934	84.099	75.354	80.438	78.955
Luluwa43	74.535	87.517	76.95	82.359	87.994	78.183	79.995	87.85	79.62	82.441	86.356	82.92	80.151	74.792	75.397	82.311	87.431	81.517	73.385	85.138	78.566	80.135	80.542	77.916	80.561	88.421	85.644	81.93	81.837	85.163	81.638	81.296	81.602	82.788	82.226	84.269	80.115	85.785	94.4	75.403	84.742	85.056	0	87.746	96.117	77.03	74.051	80.968	73.5
Luluwa44	78.405	84.002	81.358	87.058	81.648	78.928	91.6	84.301	79.743	81.704	87.284	72.872	80.871	76.627	84.81	78.098	83.042	93.471	75.597	86.282	87.055	83.209	79.761	79.581	78.33	89.33	79.045	82.304	85.518	85.338	87.683	86.845	79.474	84.279	71.162	83.725	75.22	81.004	89.841	80.072	99.321	79.488	88.273	0	86.54	77.306	79.37	77.725	73.039
Kuba1	86.442	83.684	83.723	82.868	81.419	78.717	86.766	82.475	88.985	80.85	81.638	81.124	80.839	80.32	81.049	80.685	79.024	79.254	73.819	84.544	77.798	80.62	80.962	87.155	88.993	87.073	95.358	80.714	84.515	79.867	79.228	79.843	85.11	74.256	82.143	87.683	79.977	76.642	83.474	75.713	85.659	80.803	97.234	88.733	0	85.311	79.368	78.192	78.355
Kuba2	75.609	80.927	78.1	75.336	76.688	79.668	77.232	74.61	81.512	77.178	79.037	81.028	79.278	92.588	90.242	84.402	78.384	88.547	77.627	83.71	84.138	77.156	81.109	83.119	80.722	79.896	84.053	75.565	82.555	82.417	80.304	77.116	82.077	84.273	76.768	76.079	76.781	79.342	83.515	80.911	81.38	83.178	78.232	79.696	86.2	0	81.425	80.551	78.929
Kuba3	84.629	81.193	78.174	77.644	79.626	81.004	83.013	81.602	79.1	75.416	77.131	83.028	81.188	80.036	78.948	78.209	78.457	77.213	81.398	82.497	80.588	84.426	78.353	80.064	80.496	87.995	80.542	81.41	82.472	85.386	79.944	81.694	80.745	79.503	76.289	82.965	81.233	77.85	81.593	81.316	80.668	77.678	77.841	82.071	83.206	83.254	0	84.04	77.496
Kuba4	77.921	78.647	84.71	77.42	82.784	81.262	84.665	84.282	80.824	78.441	83.233	78.375	77.28	80.844	77.173	77.78	75.336	81.307	76.991	78.131	75.502	79.057	76.354	78.897	80.924	76.747	82.69	79.729	77.659	83.403	79.756	80.124	79.438	82.783	80.921	84.248	79.039	75.131	82.812	84.053	80.591	83.198	81.915	80.295	78.278	81.306	82.172	0	76.57
Kuba5	81.96	80.208	78.912	80.67	81.429	79.788	83.157	74.165	81.03	82.555	75.778	81.283	77.686	82.188	81.525	82.864	79.789	79.929	78.971	82.132	78.465	78.717	76.351	80.464	86.204	78.723	81.257	77.483	77.876	82.543	80.414	86.448	81.307	77.218	77.625	82.738	82.412	76.587	75.951	81.009	77.692	80.345	75.632	76.693	79.724	80.708	77.625	76.971	0
Kuba6	82.163	86.508	81.059	97.854	80.369	71.908	81.174	86.487	85.043	92.639	73.885	77.9	79.984	76.692	75.844	83.18	92.424	79.408	74.859	82.357	83.317	98.345	94.132	77.605	75.315	86.986	86.395	89.779	84.048	85.117	82.732	89.389	80.414	83.419	77.889	80.617	76.432	81.327	80.623	82.498	79.978	78.473	84.621	85.928	77.234	82.715	75.657	77.325	80.673
Kuba7	80.889	77.389	80.298	76.509	83.526	83.603	82.46	78.949	80.997	76.341	82.047	77.986	78.227	75.394	79.392	79.982	76.19	81.55	84.232	77.028	77.797	81.51	79.819	80.324	78.082	77.265	78.226	77.97	80.001	78.91	78.722	77.09	77.462	81.177	79.288	77.416	81.096	83.171	84.548	80.725	77.244	80.095	78.69	81.281	79.847	78.336	82.408	82.573	79.717
Kuba8	80.091	76.134	80.73	76.454	80.505	83.27	74.432	80.927	81.169	80.858	76.81	83.173	78.251	80.571	81.608	78.312	81.246	81.321	85.427	77.44	80.072	77.61	78.731	81.77	79.159	83.856	86.492	78.598	77.351	80.125	77.387	78.39	79.797	81.477	80.944	76.383	79.944	76.838	75.219	78.784	79.471	81.931	83.015	77.273	79.614	78.257	79.229	79.653	83.859
Kuba9	81.562	80.979	82.133	79.694	82.381	83.228	78.747	77.968	79.138	83.883	82.788	84.791	78.523	80.812	81.851	77.41	76.669	77.012	75.44	78.718	79.256	80.363	83.203	81.906	77.937	75.202	90.782	82.7	87.508	73.108	76.209	85.018	76.727	80.374	78.424	81.055	89.437	89.558	81.687	76.517	83.295	84.65	81.861	82.19	88.262	80.723	80.175	80.109	74.923
Kuba10	83.036	76.305	85.473	80.004	89.567	78.982	81.466	84.359	82.072	82.071	83.031	77.001	84.466	75.278	79.772	75.268	81.948	85.277	81.508	79.903	79.458	84.424	79.515	89.532	85.453	87.938	82.817	78.049	82.8	76.843	86.34	79.666	78.16	84.832	81.193	73.071	75.199	80.917	81.01	75.878	75.962	78.868	76.016	76.838	77.991	75.693	85.39	77.139	76.31
Kuba11	80.692	79.019	77.644	82.432	78.563	89.531	80.522	78.728	77.041	81.716	79.482	87.063	79.84	83.842	79.478	88.598	78.656	83.707	76.778	78.126	80.475	83.389	78.377	81.751	84.976	78.059	79.179	77.384	75.917	81.627	78.783	75.52	80.712	77.387	85.194	75.421	85.542	73.692	77.507	74.336	87.15	81.386	82.369	78.21	80.288	78.977	79.144	79.672	81.133
Kuba12	82.015	83.795	80.212	73.832	79.865	80.27	79.476	83.019	76.668	77.993	75.074	76.081	79.128	79.278	76.497	76.658	76.171	75.476	76.79	78.715	78.869	82.654	73.471	79.159	75.414	77.986	75.908	81.297	76.534	81.755	79.857	76.542	79.84	80.941	77.225	78.625	82.353	77.071	77.346	86.522	79.07	82.685	78.492	79.207	81.276	75.748	77.849	82.752	89.781
Kuba13	82.32	84.742	83.776	81.886	77.505	82.158	79.613	79.556	79.853	83.117	75.228	87.402	82.112	81.893	84.78	78.835	79.583	80.697	81.155	73.55	79.542	78.6	79.252	80.782	87.581	83.257	84.64	92.059	83.874	77.446	78.281	80.973	76.06	80.634	78.091	78.169	90.325	78.811	81.918	77.275	81.782	80.989	79.983	77.167	84.817	77.223	78.397	81.013	83.583
Kuba14	73.236	84.288	77.953	87.089	75.441	77.198	83.069	81.501	76.749	75.417	82.114	80.301	77.995	76.655	78.355	79.204	82.04	79.136	79.303	79.519	81.35	76.572	85.615	79.605	82.356	84.497	83.257	80.641	78.982	77.002	72.633	82.382	83.479	81.532	81.625	80.019	78.951	78.68	78.182	79.115	82.281	80.135	79.719	77.77	78.217	85.137	78.748	79.749	75.894
Kuba15	78.441	78.489	79.455	80.072	81.005	81.218	78.749	79.798	78.58	77.211	77.942	82.013	77.567	77.638	76.939	82.74	74.888	81.249	76.626	78.744	78.819	74.876	80.159	78.413	85.813	79.96	81.321	76.077	82.688	84.973	77.074	77.392	81.435	80.563	81.054	80.667	78.995	75.602	75.899	75.389	78.543	80.519	80.825	80.008	79.908	80.355	83.487	83.326	86.361
Kuba16	78.778	77.563	80.269	75.782	78.529	80.34	82.286	79.747	81.327	86.21	83.871	77.953	81.05	76.299	79.257	77.375	74.716	75.906	88.746	81.001	81.333	79.503	77.633	77.377	73.135	79.215	79.021	73.877	76.459	78.267	80.377	79.51	76.993	81.642	77.998	75.55	79.874	77.23	76.04	83.31	82.453	80.322	81.246	82.276	79.405	81.412	77.626	79.486	78.045
Kuba17	78.769	80.561	83.012	78.875	81.59	81.113	76.656	81.225	80.044	86.488	80.795	84.673	82.818	82.6	83.724	85.421	86.733	85.785	76.511	84.441	83.282	81.267	83.076	79.356	83.738	83.143	79.689	76.242	81.025	77.067	80.133	71.549	83.976	82.694	81.228	85.457	81.043	82.335	76.238	83.243	76.855	78.307	80.892	84.184	78.981	79.915	82.479	82.731	77.866
Kuba18	81.26	89.225	79.083	80.696	77.277	80.799	81.912	78.56	78.444	80.325	81.298	79.125	75.599	80.128	84.294	79.739	77.323	87.036	81.098	80.709	80.506	78.376	79.973	80.054	77.274	75.108	77.348	81.533	82.018	81.98	77.277	82.382	76.859	76.793	84.589	81.42	84.383	78.513	84.455	82.36	73.973	79.736	77.108	78.41	79.643	78.889	76.549	83.011	81.306
Kuba19	80.551	82.974	75.17	82.433	84.062	79.702	80.513	76.556	86.298	81.734	80.038	82.086	79.64	81.815	76.934	83.811	80.01	84.353	81.037	82.204	81.732	83.294	90.29	74.341	83.64	79.674	77.037	84.037	79.961	84.828	80.657	79.516	78.748	79.765	81.14	80.665	73.697	84.82	80.044	85.235	75.302	82.715	82.095	84.747	80.495	79.778	81.331	76.416	75.447
Kuba20	77.538	77.474	76.97	78.119	85.601	81.58	82.234	81.123	78.502	82.968	79.107	82.908	86.17	76.876	79.222	79.686	79.868	78.987	75.395	84.418	83.574	88.972	74.78	77.262	75.834	81.739	79.543	79.316	85.437	83.103	75.064	82.24	77.629	82.532	79.662	80.326	81.922	78.122	85.405	79.048	79.753	83.675	75.75	76.488	80.994	82.166	79.707	83.749	80.86
Kuba21	84.025	80.663	76.225	83.087	81.884	83.561	78.573	79.993	77.55	74.936	85.258	84.715	80.824	83.219	84.174	82.574	85.947	80.285	78.65	78.657	77.979	80.424	80.247	77.276	81.352	80.514	82.736	82.166	76.463	76.56	74.178	76.437	76.52	80.1	86.356	84.254	81.411	78.435	83.717	78.714	79.188	79.489	78.238	80.333	82.747	78.96	74.738	82.9	78.532
Kuba22	81.386	79.383	78.162	77.031	81.413	79.122	77.056	80.756	83.212	77.784	76.498	76.614	79.093	81.376	82.135	78.586	79.484	75.992	81.921	84.904	83.266	76.452	80.664	79.248	76.688	80.095	85.934	81.658	78.996	77.367	85.812	82.07	83.748	79.088	79.889	85.003	79.126	82.099	82.497	83.661	78.879	82.461	82.971	80.508	81.017	80.9	73.937	84.931	77.759
Kuba23	82.138	76.759	76.661	83.105	80.006	75.962	77.908	82.126	79.401	80.076	79.743	86.591	84.242	78.557	78.977	82.421	78.398	81.767	79.482	82.543	79.847	79.641	83.165	85.382	80.103	84.212	76.659	78.295	84.944	79.544	76.328	75.768	76.27	83.839	77.344	79.385	82.402	74.093	92.691	82.186	81.242	84.403	77.526	77.549	80.993	80.395	78.811	82.432	82.321
Kuba24	82.942	84.069	85.436	79.932	76.589	75.362	77.041	78.069	79.212	75.108	86.21	80.493	78.624	82.018	76.554	80.934	80.9	81.429	79.569	78.886	76.498	80.649	77.034	80.382	78.118	77.096	84.41	79.41	86.404	79.028	77.196	81.738	84.045	74.788	76.667	80.144	80.975	79.137	79.534	79.957	76.531	79.203	81.72	82.808	77.526	81.509	79.395	78.168	80.192
Kuba25	77.018	77.615	79.522	77.618	76.918	76.65	76.947	76.07	79.107	76.227	83.043	79.575	73.597	82.024	77.967	78.329	78.452	77.695	83.503	77.946	76.54	85.469	80.865	85.587	78.72	75.996	76.034	80.111	83.132	78.389	76.733	80.247	82.587	80.008	83.565	79.346	86.442	80.971	83.132	82.66	81.533	80.329	83.268	79.666	76.207	84.215	74.916	82.856	79.62
Kuba26	76.403	77.134	77.788	77.636	75.863	77.166	81.062	83.351	80.031	82.13	77.434	77.33	76.775	82.549	79.133	77.769	78.618	76.412	81.45	77.913	79.719	80.882	76.599	77.561	80.481	78.15	78.809	80.401	82.533	80.475	79.756	81.918	76.937	77.66	76.678	84.547	81.957	85.236	87.446	76.138	88.952	82.377	80.388	83.482	76.319	83.012	78.124	89.503	80.532
Kuba27	77.414	77.208	81.523	75.582	75.743	83.971	82.655	79.787	83.501	80.403	82.289	74.349	80.489	76.506	84.2	76.483	76.09	80.127	78.941	75.249	80.79	78.371	81.953	78.962	76.462	83.401	78.109	79.677	86.566	78.055	79.723	76.499	78.588	77.667	76.457	77.765	78.34	78.371	84.102	76.105	78.37	81.429	79.277	75.695	72.051	81.77	74.907	88.196	82.632
Kuba28	82.304	77.051	78.532	77.412	79.096	79.017	76.134	81.626	83.754	76.801	83.121	78.213	78.182	77.945	76.684	80.076	76.014	82.09	77.229	78.35	72.72	76.462	73.944	82.652	84.842	73.699	78.574	78.074	77.177	75.744	76.314	73.978	74.903	79.624	79.259	78.816	80.332	81.807	78.959	74.926	84.103	78.642	75.851	84.398	79.416	82.298	74.889	80.427	91.626
Kuba29	90.748	80.957	82.604	82.803	77.137	80.163	82.671	77.377	86.332	85.265	81.35	73.953	75.18	80.747	82.517	86.331	84.588	83.46	72.174	83.243	80.289	81.931	77.467	74.292	78.719	80.172	82.609	82.427	82.022	73.125	91.457	82.918	93.324	83.067	78.303	86.233	76.091	83.375	84.116	82.146	83.682	78.34	77.445	91.658	90.199	81.842	77.358	74.545	76.382
Kuba30	78.584	72.255	76.414	78.156	79.454	78.316	80.6	82.608	74.254	86.956	80.678	78.287	82.837	85.297	79.256	79.809	77.67	80.037	80.657	75.918	77.978	77.221	73.064	78.226	82.102	77.585	76.647	85.009	79.38	85.222	83.251	79.731	80.404	81.906	81.773	73.626	80.712	78.548	78.539	84.753	76.386	80.43	82.35	73.687	77.909	83.064	81.97	78.104	79.773
Kuba31	80.219	80.751	81.318	78.817	79.74	80.667	80.45	77.695	79.102	80.425	78.718	77.735	87.597	75.787	79.655	77.229	79.235	76.992	75.02	81.281	75.368	76.543	77.904	82.947	79.603	76.194	79.001	79.328	78.255	78.325	77.924	76.071	78.679	80.618	74.644	85.541	80.689	83.703	75.714	79.38	82.637	80.193	84.858	85.269	76.182	83.461	84.64	79.535	80.071
Kuba32	79.64	82.956	81.757	76.93	77.503	83.551	77.149	81.03	81.667	75.663	78.733	80.042	83.751	77.082	78.829	78.222	79.378	82.449	86.846	81.511	75.229	75.557	79.683	76.96	82.427	83.131	77.31	78.152	85.632	79.152	83.068	80.535	77.951	77.578	87.211	83.298	79.813	79.722	81.474	86.881	83.67	79.267	80.006	83.117	82.403	80.054	81.739	83.228	76.607
Kuba33	82.247	84.754	83.258	81.765	78.033	78.725	84.433	89.245	79.404	77.051	85.842	83.616	76.596	80.133	74.96	82.798	83.8	77.042	72.58	85.518	75.46	84.318	80.309	88.306	82.688	82.827	77.361	86.163	78.761	77.201	79.941	76.054	78.298	75.268	78.861	79.825	80.436	77.368	80.71	83.797	86.8	89.533	81.373	84.735	82.656	87.525	76.42	79.923	83.065
Kuba34	80.626	79.419	76.186	85.217	80.656	76.587	84.299	88.602	78.087	88.877	74.104	79.687	85.966	70.784	83.212	78.562	82.126	78.343	78.259	89.582	82.098	80.485	74.872	86.382	79.11	83.491	86.341	81.22	77.025	88.636	79.762	84.88	80.086	83.356	83.01	84.516	80.313	86.744	82.898	80.562	83.408	79.071	77.028	85.727	82.641	79.19	79.831	87.782	82.988
Kuba35	82.394	86.499	81.811	78.057	86.725	76.964	82.672	79.961	76.645	74.686	80.831	78.142	79.155	82.688	86.5	85.673	79.601	81.232	76.475	80.857	77.655	80.413	77.148	84.006	83.025	77.438	78.955	79.712	84.079	80.076	84.087	75.141	81.621	91.981	75.871	77.284	78.482	78.815	77.554	86.472	80.688	83.32	77.71	78.543	83.828	81.286	80.821	77.424	76.993
Kuba36	83.556	77.924	78.432	81.523	80.181	78.911	79.113	81.316	81.332	81.758	76.831	82.421	82.471	82.296	78.954	78.392	83.489	78.025	76.174	82.72	83.132	82.433	78.855	77.491	78.506	77.455	93.157	88.982	79.689	79.569	76.793	80.082	82.086	83.246	81.774	79.793	91.871	80.81	88.335	80.967	80.793	74.789	86.154	84.689	81.033	86.813	79.213	79.413	82.607
Kuba37	80.195	80.91	83.507	76.01	84.312	79.679	89.582	80.302	83.973	74.865	80.082	76.954	77.767	82.576	78.121	80.737	76.755	80.877	76.061	78.05	80.173	79.926	81.553	79.844	87.029	87.506	82.319	83.998	80.146	80.836	78.301	81.243	80.355	78.689	86.33	82.839	79.592	81.815	80.144	78.182	84.016	81.1	78.728	77.702	76.747	81.817	82.376	82.022	84.447
Kuba38	79.71	79.038	81.805	79.804	77.154	81.968	80.777	80.535	80.361	81.99	77.037	76.433	76.747	79.159	76.558	75.554	81.515	75.106	74.402	78.183	81.443	77.511	76.516	78.637	80.267	75.295	75.864	77.065	77.556	76.8	84.588	75.577	82.341	84.123	75.662	75.999	77.096	80.19	78.295	82.57	82.569	80.404	79.536	76.889	80.586	79.219	83.94	81.663	81.091
Kuba39	80.06	81.5	73.324	84.964	78.142	73.52	81.57	92.749	77.356	81.596	79.819	78.415	81.69	80.022	85.076	76.62	78.205	84.387	72.932	84.1	83.126	86.491	86.38	81.477	83.944	83.482	77.084	76.695	77.781	81.42	83.899	141.864	81.069	79.423	81.41	82.883	80.117	79.47	89.95	78.975	86.983	81.93	87.658	87.393	80.861	80.17	77.953	77.871	79.448
Kuba40	79.775	78.443	80.928	83.317	80.887	79.75	75.659	83.083	81.565	76.007	78.227	78.446	79.522	84.342	84.351	74.831	82.937	76.428	82.958	78.939	74.994	77.596	82.331	79.148	76.314	78.78	78.046	85.874	78.069	75.982	74.292	81.837	77.783	78.983	75.593	83.559	84.579	77.476	85.956	77.163	89.382	80.183	76.768	80.744	82.077	78.75	76.957	85.379	79.16
Kuba41	78.324	78.424	79.806	81.061	80.328	75.415	82.097	78.242	83.047	80.756	79.874	79.32	78.978	78.95	79.964	82.552	74.677	78.686	82.02	77.393	80.144	78.705	78.089	80.676	77.466	84.897	77.877	80.442	80.89	83.48	82.072	80.537	80.123	79.008	77.454	76.452	84.859	81.811	78.313	85.484	85.475	75.564	75.364	83.34	76.563	85.806	83.937	80.519	80.956
Kuba42	80.616	83.957	80.153	77.195	86.579	75.782	76.963	80.176	81.286	82.084	73.529	77.77	84.459	77.961	80.961	77.177	83.018	80.891	75.126	84.608	76.445	84.368	84.383	83.062	88.86	82.489	86.118	82.055	80	87.049	78.112	86.287	82.152	76.566	79.576	86.605	77.222	80.913	79.523	81.558	79.251	72.422	81.686	76.222	78.475	80.061	80.626	79.908	80.833
Kuba43	78.765	83.548	82.494	77.211	76.701	86.046	79.206	81.266	80.654	79.04	80.11	79.899	79.873	78.162	84.806	78.37	77.49	76.716	76.222	77.043	75.33	75.963	81.927	80.686	76.639	73.788	80.134	79.093	79.863	80.554	89.107	78.51	81.323	77.598	81.058	81.319	77.397	81.892	76.253	78.663	77.624	78.259	79.859	77.257	77.713	82.936	81.676	78.539	85.635
Kuba44	83.731	80.108	76.472	81.266	81.677	76.879	78.529	84.105	76.186	80.333	80.447	81.017	84.489	81.312	86.864	79.455	80.133	77.933	79.426	78.525	84.27	87.056	79.515	80.952	78.659	80.615	81.96	76.253	82.579	86.187	81.084	81.211	79.954	83.171	85.112	81.439	80.498	79.388	80.637	85.121	76.046	80.614	88.82	83.771	81.856	82.656	76.373	86.88	80.8
Kuba_versus_Luntu
Kuba1	Kuba2	Kuba3	Kuba4	Kuba5	Kuba6	Kuba7	Kuba8	Kuba9	Kuba10	Kuba11	Kuba12	Kuba13	Kuba14	Kuba15	Kuba16	Kuba17	Kuba18	Kuba19	Kuba20	Kuba21	Kuba22	Kuba23	Kuba24	Kuba25	Kuba26	Kuba27	Kuba28	Kuba29	Kuba30	Kuba31	Kuba32	Kuba33	Kuba34	Kuba35	Kuba36	Kuba37	Kuba38	Kuba39	Kuba40	Kuba41	Kuba42	Kuba43	Kuba44	Luntu1	Luntu2	Luntu3	Luntu4	Luntu5	Luntu6
Kuba1	0	84.244	78.076	78.664	78.539	75.556	75.248	76.617	88.194	77.546	77.773	80.579	85.487	74.217	75.38	76.329	73.804	79.557	79.125	77.533	80.518	76.486	77.056	77.311	74.753	72.605	71.875	77.209	88.702	77.6	73.554	79.397	81.092	82.056	80.064	79.986	75.861	76.302	77.565	80.157	71.773	76.323	73.09	82.04	86.228	81.42	91.996	85.578	87.326
Kuba2	85.954	0	80.842	82.426	79.415	85.056	76.597	77.946	82.995	76.438	77.416	75.194	77.647	84.603	77.412	81.415	78.724	79.12	80.087	81.191	77.952	80.17	80.113	79.427	82.757	83.363	82.04	80.276	87.332	81.602	83.249	79.029	88.993	80.481	85.308	89.083	82.825	78.886	80.475	78.953	82.68	80.685	80.148	82.446	79.942	77.264	80.952	77.287	77.698
Kuba3	81.73	81.837	0	85.321	78.2	80.132	80.251	79.164	81.441	87.327	80.944	77.505	82.13	82.095	81.99	79.303	81.472	80.863	80.247	79.641	80.031	74.464	82.61	82.036	74.149	79.917	78.014	76.734	79.569	82.279	83.559	81.86	81.212	81.187	81.149	79.807	85.476	83.952	80.729	80.489	85.43	82.018	83.435	78.935	83.055	84.783	78.756	83.537	80.973
Kuba4	79.637	82.616	84.292	0	77.953	77.637	81.967	79.785	80.846	79.943	79.567	81.304	80.332	79.744	83.414	78.537	82.06	81.467	77.542	81.058	81.13	81.479	79.566	80.637	80.536	89.445	83.712	80.32	77.876	76.759	78.993	81.666	79.613	85.038	78.359	80.096	83.494	82.515	82.067	84.713	77.636	81.025	80.273	89.863	76.46	78.78	78.513	81.052	78.316
Kuba5	80.434	80.742	78.6	77.786	0	82.755	76.09	81.067	76.666	80.196	83.686	87.856	85.127	77.693	84.136	77.711	77.392	82.474	78.633	79.334	79.672	77.456	80.771	79.368	82.182	82.514	84.52	92.546	77.898	78.77	79.367	77.074	82.883	85.603	78.909	81.833	84.978	78.977	82.226	79.143	79.767	81.423	83.694	80.999	81.07	80.695	79.144	80.209	81.98
Kuba6	74.853	81.792	75.83	75.926	79.989	0	75.16	79.928	74.623	80.749	88.713	77.312	76.917	76.674	77.333	74.347	76.049	81.858	77.867	76.236	76.858	77.359	72.859	73.278	74.229	78.833	78.66	79.661	83.248	79.578	77.329	74.263	79.339	77.225	76.432	79.233	81.512	78.923	77.766	77.342	73.397	83.112	76.394	82.571	83.244	85.855	86.616	84.575	77.019
Kuba7	78.297	78.87	80.737	81.762	77.246	77.791	0	79.708	78.55	81.871	81.934	84.16	87.362	85.321	83.456	88.986	83.542	78.241	83.638	81.013	82.236	83.997	85.9	79.749	81.739	81.861	87.909	77.465	80.735	81.732	80.811	79.324	81.437	77.928	78.672	79.583	87.447	82.881	77.948	81.771	82.785	74.89	76.487	79.065	80.275	78.145	85.659	81.114	81.817
Kuba8	79.778	79.945	80.223	80.489	83.849	83.614	80.096	0	79.961	80.244	80.495	80.086	84.033	80.14	82.184	86.848	83.378	89.716	80.082	77.113	87.344	85.023	87.445	80.958	82.647	83.894	78.165	78.584	82.61	79.149	87.147	80.35	78.941	77.787	81.532	81.056	78.818	80.389	78.642	79.537	80.379	81.38	83.78	76.593	78.54	82.736	78.463	79.09	81.915
Kuba9	88.692	81.534	79.946	78.92	76.482	76.363	76.769	77.141	0	85.286	78.329	78.751	81.757	82.458	78.18	84.081	75.244	79.875	82.268	86.72	76.465	75.28	77.22	76.451	78.576	77.3	78.152	77.502	83.447	78.992	77.548	78.584	81.298	85.38	78.746	89.438	78.226	78.636	82.576	77.759	75.555	80.515	77.501	79.289	79.629	74.517	81.498	80.952	82.393
Kuba10	78.939	76.665	86.969	79.358	77.541	82.298	80	79.049	84.707	0	77.263	79.417	82.581	77.903	88.485	81.92	77.578	79.903	78.125	84.864	80.384	80.498	78.108	88.084	79.963	78.937	78.941	88.921	82.952	81.02	82.798	76.367	80.352	84.108	81.694	83.884	77.175	79.193	83.038	81.312	79.359	80.02	77.188	83.443	78.548	79.824	78.323	79.989	78.075
Kuba11	80.551	79.252	79.634	79.429	82.246	90.443	82.181	78.028	78.875	77.188	0	81.799	81.056	77.352	83.513	87.417	77.237	80.539	79.415	86.823	80.139	76.308	76.201	90.547	77.09	87.808	77.203	84.091	85.28	80.284	84.475	81.918	85.866	82.353	79.356	77.727	85.327	75.269	76.59	79.705	76.593	85.262	79.306	82.643	81.645	77.538	79.916	86.993	83.504
Kuba12	82.382	75.29	77.376	82.673	88.873	79.684	83.035	78.792	80.303	79.022	81.766	0	81.691	90.767	78.584	81.03	77.576	82.06	78.245	78.792	85.337	79.773	82.939	88.448	85.775	82.443	91.307	92.24	77.695	86.09	79.407	78.146	75.795	81.718	83.789	81.814	76.754	103.551	75.886	81.398	78.933	78.776	86.89	81.504	79.131	78.106	80.248	79.772	80.503
Kuba13	86.807	77.433	79.611	81.145	83.064	79.024	83.923	81.922	82.21	80.226	78.831	78.949	0	82.243	78.388	78.606	78.845	77.978	80.874	81.117	90.756	76.816	77.551	76.942	81.895	77.442	80.707	76.823	81.913	78.669	74.559	74.304	75.56	85.279	84.024	74.612	77.776	77.61	80.566	79.551	77.98	80.944	73.958	84.03	82.303	79.573	87.988	79.155	83.872
Kuba14	77.232	85.887	80.272	80.902	76.98	78.874	83.371	78.705	83.568	78.039	78.147	90.526	84.233	0	80.754	80.154	84.716	85.58	82.424	83.375	86.92	81.222	79.757	83.368	79.926	82.989	85.973	81.107	80.369	84.67	78.805	77.571	79.934	87.527	80.073	74.971	83.129	91.409	80.778	82.816	81.503	78.706	79.592	82.779	76.361	77.392	79.079	75.712	78.59
Kuba15	79.028	79.352	81.74	84.334	85.11	79.861	83.707	81.243	81.162	89.081	84.408	78.036	80.051	80.945	0	82.436	82.601	80.044	84.489	83.598	87.031	78.295	82.95	81.681	79.844	81.326	82.712	85.382	78.724	82.459	88.985	83.015	74.557	76.173	86.438	73.459	78.191	82.805	80.307	85.687	80.319	82.945	84.249	79.36	80.6	78.549	77.064	81.825	84.273
Kuba16	79.26	83.089	77.806	78.783	77.686	76.784	88.224	85.237	86.14	82.164	88.316	80.528	80.293	80.573	82.147	0	77.859	83.975	81.324	79.532	83.388	81.775	80.105	81.015	87.216	76.806	87.179	80.933	78.953	80.025	80.413	79.983	81.29	80.056	80.095	80.767	80.177	84.498	78.898	97.669	82.669	81.332	81.823	77.01	78.102	79.92	79.776	77.519	78.886
Kuba17	76.292	79.562	82.511	83.801	77.256	79.032	83.66	81.975	77.027	78.374	78.469	76.924	80.955	84.933	82.111	78.473	0	80.289	80.642	84.865	81.017	80.678	78.521	75.948	89.182	78.631	78.697	79.189	78.614	76.385	74.88	76.662	77.364	77.823	84.115	76.072	79.536	80.591	79.048	82.734	83.048	79.36	82.672	76.004	85.225	77.599	80.052	86.567	90.043
Kuba18	80.989	79.89	78.62	79.871	79.168	84.01	75.31	87.31	80.514	80.53	81.064	78.93	78.825	84.967	77.959	83.069	78.559	0	82.55	81.667	79.847	76.972	85.478	80.094	80.463	76.972	78.415	83.843	79.011	74.477	82.922	81.782	84.525	77.693	85.34	79.463	78.996	81.735	84.77	86.128	78.485	78.082	76.438	86.758	87.934	76.701	83.421	78.945	77.065
Kuba19	80.889	79.99	79.49	77.28	77.532	80.215	82.047	77.913	85.369	77.565	80.174	77.848	81.809	81.814	82.994	80.804	79.406	82.665	0	76.866	77.377	83.331	75.627	80.655	78.519	82.01	84.716	78.538	77.965	77.31	78.542	81.955	85.588	85.163	88.173	77.954	81.942	73.84	81.414	81.005	83.385	79.496	81.359	80.164	79.103	82.53	80.317	82.476	83.934
Kuba20	79.445	82.347	78.392	81.843	80.56	78.403	78.904	75.98	87.327	85.156	86.09	77.652	81.178	83.374	82.216	78.903	84.164	82.68	77	0	81.56	76.9	81.027	78.922	82.653	82.747	77.396	83.418	80.796	82.668	78.621	74.488	79.282	82.082	79.182	79.023	79.891	82.909	82.556	85.106	82.018	76.018	83.511	81.415	78.344	77.812	80.232	82.014	83.848
Kuba21	82.079	77.881	77.862	79.982	78.285	78.185	78.645	85.547	76.797	81.011	79.648	84.972	91.114	85.647	85.37	80.769	80.378	79.823	76.643	80.572	0	74.191	77.541	79.294	82.988	79.172	81.44	78.882	84.491	83.412	79.327	76.716	74.352	80.551	81.967	82.378	79.288	85.862	86.22	79.719	76.286	84.182	76.447	81.856	81.42	82.168	75.525	75.27	82.086
Kuba22	79.365	81.516	73.529	82.039	77.577	80.272	82.088	83.726	77.668	81.052	78.477	79.847	78.66	80.4	77.854	81.235	80.071	79.136	83.777	77.562	75.038	0	77.198	84.94	80.986	78.644	82.087	78.753	80.722	81.51	80.215	82.39	80.68	81.04	79.385	79.06	77.147	80.566	83.014	83.108	80.65	81.633	82.4	81.698	76.596	82.015	82.725	81.588	82.405
Kuba23	80.665	80.902	80.474	81.662	80.269	76.554	83.113	86.837	78.491	78.702	75.849	81.987	79.445	80.035	81.861	80.203	78.217	88	74.333	79.916	79.14	76.306	0	86.672	75.944	77.647	83.219	77.745	76.056	91.918	87.48	82.104	93.656	81.578	77.231	78.717	83.021	82.981	81.438	81.03	78.984	81.459	79.86	76.88	80.886	76.67	77.393	83.358	80.372
Kuba24	78.992	80.08	80.622	79.894	78.58	76.136	78.807	78.865	76.959	87.248	90.629	87.504	77.792	82.364	81.61	80.06	76.116	80.465	80.874	78.215	80.498	83.672	87.366	0	86.828	78.161	85.045	80.647	85.344	84.942	85.314	83.805	79.204	80.589	81.794	77.998	81.952	81.403	85.298	80.173	77.008	84.34	80.478	76.643	81.712	80.582	81.951	83.166	84.584
Kuba25	76.614	84.84	73.733	81.76	80.894	75.804	80.372	81.221	78.682	81.542	77.689	85.187	82.769	81.887	78.451	86.545	88.662	81.211	79.352	82.445	84.014	79.582	75.947	87.026	0	96.657	83.652	85.085	80.268	82.936	84.461	79.414	81.156	74.157	82.002	76.602	81.423	78.332	77.257	82.038	80.554	82.381	83.17	78.155	77.753	80.139	79.645	73.976	76.841
Kuba26	75.035	84.741	79.544	89.233	81.038	80.848	80.668	81.792	78.21	78.339	88.306	81.025	78.981	81.734	80.59	76.66	77.868	77.601	82.99	81.628	79.865	78.311	77.571	78.029	95.949	0	81.17	92.179	80.752	82.195	78.849	81.729	83.275	78.551	77.161	77.177	81.816	85.849	77.921	81.217	85.932	83.657	91.5	76.95	74.661	78.418	79.84	80.747	77.601
Kuba27	74.257	82.774	77.17	85.662	84.164	81.302	88.466	76.615	78.909	79.271	77.641	90.96	82.475	85.93	81.13	86.377	79.152	80.185	85.475	77.577	81.571	81.341	83.493	85.337	83.152	81.037	0	112.671	80.411	85.443	84.302	77.285	78.186	80.539	78.609	81.439	83.857	88.59	79.152	74.245	82.796	75.413	88.594	81.943	76.841	77.985	78.432	80.74	78.246
Kuba28	79.852	81.11	76.495	81.429	91.012	81.438	76.013	77.705	77.955	89.036	83.474	92.338	78.67	81.111	83.77	82.031	78.818	84.389	78.285	83.156	79.895	78.973	77.231	80.095	84.109	93.002	113.323	0	93.37	83.532	78.235	81.771	75.364	75.301	78.499	81.523	93.498	97.391	79.683	81.667	76.191	77.051	76.888	80.043	78.06	79.668	81.616	76.37	79.901
Kuba29	88.956	84.219	77.638	76.005	75.198	82.333	77.667	78.813	82.194	81.153	83.352	75.398	81.466	78.148	74.306	75.193	75.746	78.415	75.143	78.542	83.218	77.054	72.802	83.586	79.556	78.493	78.036	90.799	0	76.324	79.851	71.303	89.009	72.98	78.808	82.205	81.073	79.807	85.717	73.478	76.99	79.558	82.595	79.828	79.506	77.534	78.965	83.41	83.692
Kuba30	79.999	83.52	82.348	77.047	79.552	83.397	81.065	79.045	80.853	82.045	80.834	87.396	79.238	84.225	81.089	79.961	76.751	76.168	78.327	81.83	84.458	81.304	93.652	85.226	82.419	82.987	86.17	82.931	77.606	0	80.139	81.574	80.781	79.699	84.156	81.476	82.416	79.822	79.218	98.077	77.806	79.862	78.697	75.707	74.237	71.788	81.165	79.101	80.641
Kuba31	76.8	83.846	83.22	79.107	80.225	79.094	80.639	86.508	79.528	82.577	85.526	79.197	76.63	78.986	89.043	79.705	74.524	83.732	78.897	79.243	79.914	80.602	87.168	86.1	84.152	80.791	83.622	79.042	82.835	79.089	0	81.724	77.661	79.505	79.756	83.402	77.737	88.979	87.808	77.917	81.993	81.135	83.613	82.252	81.079	77.06	77.056	76.832	80.53
Kuba32	82.415	80.171	81.95	84.067	77.382	77.24	78.722	79.957	80.484	76.884	81.44	77.979	77.167	77.877	83.107	81.175	76.784	83.318	83.413	75.222	76.868	81.467	82.131	85.571	78.974	83.042	77.269	82.65	74.347	82.451	81.783	0	82.774	83.669	82.499	75.157	81.676	81.144	79.207	87.343	79.412	90.506	79.192	80.079	85.036	80.513	82.374	75.374	81.496
Kuba33	81.036	88.803	78.345	79.2	81.028	79.568	77.62	77.13	80.475	77.713	85.564	74.912	76.573	79.103	71.89	80.031	76.453	83.017	83.859	78.388	73.595	79.05	91.59	78.418	80.585	81.289	77.078	72.772	89.412	79.071	75.067	80.592	0	81.793	77.885	77.062	83.548	76.71	86.111	82.356	75.206	75.57	78.599	79.222	78.156	79.345	87.255	76.788	80.679
Kuba34	83.333	80.54	79.115	86.316	83.507	78.267	76.843	75.752	86.261	85.178	81.555	80.311	84.643	87.121	75.258	78.243	76.401	78.294	84.493	81.13	80.159	79.735	79.236	79.369	74.276	77.592	79.702	74.367	74.418	79.673	78.403	80.887	81.826	0	78.505	77.045	81.388	76.918	79.852	78.596	75.773	79.899	74.097	79.02	76.45	87.273	76.73	83.333	84.45
Kuba35	82.581	84.053	78.719	77.137	77.388	76.906	76.057	78.753	79.435	80.948	78.936	82.134	84.837	78.83	84.937	79.386	82.611	83.902	86.642	78.328	81.642	77.017	75.068	80.81	81.836	76.245	76.887	77.224	78.497	82.279	78.443	80.48	79.029	79.475	0	80.966	82.782	78.538	86.642	81.899	75.647	76.415	81.071	87.198	80.497	81.478	80.619	87.623	79.135
Kuba36	82.334	88.522	79.21	79.694	81.947	81.21	77.569	79.065	90.097	83.577	76.849	80.522	75.587	74.674	71.602	79.398	74.59	79.68	78.146	78.633	82.1	78.979	79.052	77.592	76.335	76.371	81.855	80.292	82.924	80.638	82.408	74.107	78.623	78.499	81.239	0	77.798	72.283	81.583	81.289	75.472	85.151	79.928	83.905	83.664	78.654	85.081	83.786	80.257
Kuba37	76.549	83.118	83.4	83.551	83.491	82.378	85.813	77.73	77.382	77.187	85.49	74.718	78.764	81.814	76.847	79.19	77.603	78.748	81.509	79.239	78.437	74.878	81.062	80.463	80.871	81.339	83.088	92.757	81.339	81.777	76.317	80.654	84.211	82.073	83.079	77.243	0	78.388	82.209	78.508	80.821	83.366	74.78	85.92	80.766	73.947	79.394	85.102	78.944
Kuba38	79.546	79.665	83.083	83.223	80.759	82.54	82.941	79.72	80.398	81.778	77.116	103.686	80.544	90.469	82.453	84.383	80.939	83.518	74.019	83.673	87.531	81.596	83.992	80.859	79.462	86.688	89.538	98.026	83.052	82.878	89.216	80.369	78.965	77.987	80.454	72.509	79.405	0	78.969	82.082	80.885	81.382	84.171	74.907	78.802	82.69	75.063	77.234	75.229
Kuba39	78.539	78.967	77.568	80.333	80.291	78.062	74.234	75	80.359	80.384	74.77	73.279	79.407	78.335	77.547	76.819	76.626	84.001	77.899	80.499	85.203	79.699	78.284	83.826	75.332	75.11	76.782	77.519	86.147	78.066	85.335	76.773	85.206	77.283	84.22	80.655	79.539	76.076	0	75.276	72.458	77.613	78.585	77.644	77.728	84.176	89.936	83.42	74.4
Kuba40	82.842	79.5	79.995	84.484	79.261	81.189	79.753	78.278	79.669	80.967	81.191	80.766	81.394	82.596	84.735	98.566	81.943	87.621	81.292	85.994	80.604	82.267	80.683	79.915	82.919	81.837	75.11	81.656	75.775	97.094	77.595	86.246	84.686	78.997	84.133	81.177	79.526	81.653	78.322	0	79.763	84.245	75.846	79.967	84.061	77.994	74.921	78.408	78.047
Kuba41	75.742	85.522	84.916	79.065	81.953	77.604	83.235	79.841	78.367	81.299	79.381	80.349	80.453	82.758	80.556	84.283	84.237	81.326	84.952	84.049	78.624	81.907	80.195	78.21	81.068	88.955	85.107	77.788	82.243	80.144	84.84	80.639	77.763	79.269	79.731	79.205	83.995	81.865	75.419	80.461	0	84.507	82.943	85.144	77.875	77.562	79.307	83.119	82.068
Kuba42	79.148	80.825	81.46	80.271	81.499	84.437	74.175	79.551	80.977	79.443	85.1	77.24	81.868	77.509	82.883	80.008	78.49	77.138	79.497	74.601	84.015	81.454	80.984	84.837	82.894	82.229	75.306	76.421	81.137	78.577	78.666	89.846	76.306	79.958	76.262	82.66	84.347	79.77	79.541	83.409	82.516	0	74.758	80.6	82.124	80.984	82.576	82.768	79.675
Kuba43	76.891	82.414	82.8	81.234	84.985	79.96	77.225	84.522	79.703	78.563	80.503	88.633	76.933	81.788	84.782	82.754	82.054	78.431	83.768	85.749	78.381	84.079	81.909	80.641	82.89	93.418	89.577	77.245	87.033	80.915	84.705	80.287	81.171	77.431	83.701	82.649	76.755	84.853	82.671	78.112	82.309	76.582	0	86.826	79.89	84.344	81.062	77.764	77.299
Kuba44	83.618	82.318	76.627	89.709	80.789	83.179	77.505	75.034	78.698	82.363	82.723	78.349	84.168	81.169	77.177	75.162	73.35	86.616	79.103	80.674	81.638	80.35	75.587	74.663	76.242	75.645	81.29	78.12	81.648	75.39	80.901	79.055	79.706	79.403	87.618	84.173	85.121	73.466	77.842	78.317	82.327	79.647	83.921	0	81.677	82.885	77.485	89.743	78.981
Luntu1	85.32	76.915	79.506	74.11	76.873	81.904	75.512	73.866	77.867	75.595	78.166	75.888	79.232	73.539	76.33	74.37	80.881	86.548	76.555	75.028	77.823	73.044	76.463	79.146	74.789	72.592	73.178	74.104	78.125	70.938	76.641	80.945	77.649	74.001	77.274	82.216	78.99	74.285	75.404	80.383	72.471	80.503	75.503	79.748	0	83.089	88.632	86.09	80.467
Luntu2	79.976	75.319	81.095	75.109	76.957	85.079	73.045	78.527	71.89	76.7	73.616	74.746	77.221	74.222	74.094	76.101	73.534	74.115	78.413	74.505	79.656	78.105	72.379	77.918	77.769	75.351	73.835	76.494	75.738	67.777	73.908	76.778	77.547	85.571	78.15	76.578	71.712	77.18	82.242	74.595	72.178	80.136	78.742	79.694	83.522	0	85.474	84.002	77.035
Luntu3	88.55	78.853	75.08	76.263	75.611	85.31	80.992	73.916	79.309	76.291	77.311	76.882	86.587	74.857	73.287	76.251	77.027	80.48	77.47	76.594	72.76	78.619	74.585	79.685	76.712	76.24	75.081	78.502	76.903	76.002	72.642	77.907	85.769	74.563	78.66	81.476	76.848	72.963	90.462	72.205	74.226	79.571	76.651	73.994	88.256	85.064	0	79.582	71.965
Luntu4	83.784	74.074	80.327	78.055	77.534	83.799	76.244	74.616	79.845	77.119	84.141	76.633	77.26	71.907	79.157	73.604	82.824	76.684	78.19	79.797	73.308	78.258	80.616	80.153	70.95	77.618	76.768	72.149	82.257	75.845	73.479	70.992	75.393	81.881	85.581	82.651	83.252	73.053	83.338	75.816	77.094	80.589	72.662	86.892	86.928	84.811	79.85	0	83.359
Luntu5	86.817	77.04	76.688	76.931	79.77	77.08	78.154	78.386	81.414	76.105	81.767	78.632	83.48	77.88	82.213	77.412	87.404	75.808	83.251	81.873	80.88	80.296	78.033	81.117	75.065	75.971	76.973	77.727	82.932	78.239	77.494	79.856	79.949	83.043	78.047	77.888	77.14	72.966	74.093	75.663	76.652	78.687	73.151	78.557	82.302	79.535	73.685	85.341	0
Luntu6	81.947	80.209	79.527	82.476	76.378	79.939	83.08	70.772	77.763	73.385	76.627	76.496	79.421	78.1	80.065	76.149	79.12	79.152	82.288	78.666	80.576	76.014	75.334	78.684	76.601	81.039	73.364	77.813	79.772	76.9	80.34	84.599	80.454	83.124	77.08	79.265	79.201	77.841	75.446	81.361	71.739	78.801	77.545	79.107	80.328	89.411	79.464	77.824	76.401
Luntu7	89.301	79.008	75.52	72.327	70.504	84.464	75.009	75.279	82.684	73.754	81.173	70.82	81.938	73.034	74.118	77.646	71.347	72.44	72.859	76.966	76.313	76.941	75.375	76.807	75.289	78.638	72.954	76.984	71.965	75.141	80.038	77.927	82.613	70.258	77.609	89.594	74.592	71.518	85.88	74.234	73.643	78.009	67.811	80.356	83.126	87.394	88.103	92.025	82.589
Luntu8	78.017	79.536	74.898	74.253	77.691	78.31	74.304	75.435	80.765	78.687	81.6	72.854	80.591	77.786	71.244	72.167	78.916	77.11	78.346	76.31	78.902	79.809	74.331	77.451	77.87	75.239	70.015	80.785	77.487	84.998	73.899	72.407	84.133	80.696	74.284	87.187	79.697	70.123	83.01	77.807	72.119	83.642	70.14	78.742	96.22	89.382	83.573	79.635	84.506
Luntu9	77.341	78.712	77.061	78.372	79.063	81.385	79.36	76.174	76.78	72.632	78.587	75.015	80.995	79.69	79.086	75.521	77.238	87.026	77.182	81.665	78.842	75.323	82.23	77.573	76.864	78.216	79.821	78.671	76.408	77.972	75.806	77.575	89.23	81.616	81.429	83.784	77.237	74.901	85.613	74.147	75.548	84.897	76.689	83.964	79.34	77.906	82.629	84.852	87.563
Luntu10	78.871	83.734	78.617	74.938	77.36	79.686	79.992	81.485	80.103	78.083	80.643	79.202	82.63	81.12	80.557	78.572	77.67	78.579	79.701	82.16	80.569	80.331	80.148	79.549	82.19	76.751	76.171	83.454	76.76	75.817	76.331	82.304	83.17	82.133	80.862	79.192	78.708	78.717	82.374	75.779	75.746	74.686	80.544	81.164	82.832	82.842	83.999	82.962	83.179
Luntu11	80.38	79.419	79.125	78.879	76.027	82.446	77.886	78.111	72.706	79.439	74.337	76.332	75.379	74.797	77.062	78.11	75.098	77.735	78.778	78.268	86.671	74.613	77.055	73.789	72.51	71.95	75.375	78.796	81.57	79.283	80.628	81.671	79.777	78.168	76.761	78.306	74.085	75.082	80.889	78.075	74.138	80.684	75.314	83.791	84.538	83.661	83.036	82.681	77.49
Luntu12	85.607	78.076	77.119	80.19	79.82	78.893	77.241	73.449	76.219	84.703	80.131	78.268	77.824	78.782	72.11	74.475	80.196	74.075	82.215	81.545	78.629	82.726	78.921	74.749	84.461	78.069	78.362	74.72	83.965	78.292	78.213	81.39	77.151	76.007	72.821	79.351	75.937	77.79	87.159	89.007	74.979	72.952	77.682	76.213	92.588	83.28	78.143	83.899	99.13
Luntu13	90.116	72.975	72.703	75.229	73.119	73.312	76.255	71.785	79.151	83.197	70.312	74.48	84.491	73.5	75.83	80.654	73.33	79.018	75.607	76.135	85.611	78.935	75.187	79.952	79.633	78.29	78.692	72.877	79.521	74.278	80.832	74.397	80.505	81.629	78.729	82.099	76.707	77.226	81.337	74.026	73.955	80.861	76.919	83.253	86.27	76.965	93.216	84.129	80.674
Luntu14	83.572	75.537	69.803	76.18	75.754	75.011	78.734	70.748	72.581	82.835	79.466	71.914	72.945	71.592	71.233	81.624	69.627	75.675	73.613	81.215	82.268	80.145	78.861	75.105	72.913	85.109	77.433	72.176	83.328	77.477	73.547	77.923	83.182	72.462	80.411	79.662	75.288	72.634	87.615	73.826	75.551	78.97	71.661	77.006	82.676	98.14	86.21	79.332	80.303
Luntu15	82.223	83.999	75.004	76.995	80.314	80.625	71.092	74.79	84.527	82.613	73.785	78.562	84.025	72.968	73.639	76.464	75.714	81.848	79.339	79.809	78.538	75.294	78.432	73.533	79.62	78.346	76.407	75.534	83.923	76.736	81.593	72.132	80.533	80.766	81.848	76.851	76.429	76.335	79.568	74.13	71.567	78.744	70.854	80.126	83.325	89.292	82.176	80.157	81.235
Luntu16	79.639	75.463	77.388	76.614	80.674	77.471	72.75	77.067	76.748	74.123	77.265	78.511	81.568	81.879	72.472	73.77	78.879	75.215	77.546	73.786	72.771	75.637	82.716	72.329	83.768	82.567	74.092	79.962	89.524	83.01	77.329	72.882	86.476	85.797	81.017	86.59	82.381	69.863	92.709	74.824	75.42	76.575	75.409	78.94	86.337	83.444	80.791	82.006	83.874
Luntu17	79.665	77.37	76.545	75.478	78.502	83.884	74.974	71.952	85.003	75.69	80.146	73.981	73.673	77.907	77.237	68.984	76.082	82.18	75.982	76.414	75.964	71.924	76.247	78.949	75.291	72.995	74.203	74.686	76.298	71.509	74.194	74.604	79.291	82.794	82.756	74.259	82.216	73.557	87.859	74.933	73.572	75.994	74.446	77.105	81.99	101.473	88.708	83.482	88.244
Luntu18	87.469	77.708	80.206	76.02	77.762	84.249	78.287	75.968	78.634	77.228	72.27	74.404	82.069	73.272	72.932	75.258	76.51	74.473	78.321	74.998	82.456	76.22	78.926	79.101	81.403	80.743	75.673	77.25	74.701	79.182	72.728	79.042	75.896	81.472	82.73	75.243	77.336	76.195	84.175	74.693	74.418	75.328	77.888	77.27	96.249	84.459	88.448	74.591	81.603
Luntu19	78.07	81.889	76.144	77.85	75.505	87.148	75.451	73.954	86.063	78.391	70.389	71.9	77.342	78.843	72.935	79.562	79.644	80.816	71.495	75.741	81.87	76.915	74.344	78.411	80.069	82.142	71.726	76.028	80.86	77.987	74.502	80.835	81.876	76.024	78.799	81.742	74.897	72.949	85.5	73.6	75.775	86.302	76.042	87.609	86.924	95.043	84.454	82.627	74.85
Luntu20	85.912	81.23	73.061	78.643	77.511	75.822	76.566	71.505	76.691	77.373	78.515	76.994	76.784	81.846	77.418	75.597	82.271	76.904	77.315	77.456	73.266	75.142	75.073	72.56	76.619	78.029	75.675	79.229	82.644	77.735	83.057	75.813	78.97	84.982	87.903	77.518	75.894	78.216	79.671	80.003	77.779	73.843	74.385	75.391	80.703	84.455	78.715	105.389	80.982
Luntu21	81.874	76.837	78.535	75.8	74.12	77.524	74.787	75.04	79.345	76.807	75.134	75.034	78.451	79.029	77.393	79.698	77.507	78.117	78.771	77.674	78.132	73.254	77.655	74.889	78.461	75.971	76.292	72.527	100.164	76.509	80.737	74.247	80.328	76.584	76.425	79.739	74.776	76.008	80.925	73.641	78.596	75.977	74.84	75.416	79.415	88.6	77.108	80.164	84.425
Luntu22	79.615	74.711	77.643	80.349	77.972	87.9	77.991	73.798	77.791	76.755	75.173	74.606	78.589	79.086	73.55	76.53	74.498	79.742	81.469	79.679	75.028	75.087	81.325	80.824	76.056	79.722	75.71	76.967	75.469	80.88	79.489	77.023	80.524	82.077	77.951	77.945	83.303	77.459	84.679	72.774	75.68	87.524	76.35	76.993	85.741	88.052	83.708	77.96	75.539
Luntu23	88.913	78.626	75.824	77.687	75.852	81.806	72.433	78.237	77.085	78.584	72.384	79.871	80.205	80.702	73.19	78.42	79.185	77.499	75.075	78.265	83.073	80.571	79.05	70.192	78.226	74.608	76.163	73.681	85.954	76.981	79.476	77.205	81.062	77.254	85.133	76.974	85.687	71.847	78.46	80.114	75.097	81.062	74.09	75.116	84.446	87.335	95.393	80.785	77.786
Luntu24	80.593	78.071	81.217	77.947	74.517	92.066	77.428	74.727	81.781	77.898	74.508	82.594	76.364	78.969	78.689	80.559	76.669	77.922	77.871	71.948	78.614	74.745	78.189	74.188	77.87	76.889	80.077	74.444	84.494	74.2	73.19	80.209	80.315	81.72	76.973	74.973	76.607	72.505	84.33	75.384	80.994	81.46	76.505	74.06	87.964	82.126	87.795	83.005	82.28
Luntu25	76.265	81.876	76.453	84.552	81.886	79.884	74.9	80.057	84.4	79.437	77.17	79.705	79.881	82.961	82.986	78.51	79.804	80.657	79.747	78.482	80.997	84.651	82.379	75.576	81.221	81.466	78.052	77.748	79.691	75.455	78.35	77.229	77.886	82.03	84.206	76.641	83.252	80.896	85.304	75.991	75.189	79.62	76.855	81.125	82.076	80.231	75.738	75.363	73.539
Luntu26	80.623	80.496	81.278	78.352	76.297	79.99	71.186	76.134	85.624	74.375	76.188	73.176	80.2	74.799	79.561	75.687	73.314	81.052	79.036	77.298	74.576	78.522	76.991	74.705	75.42	72.6	77.299	71.612	81.704	78.431	71.642	76.194	76.536	78.661	75.195	82.979	81.461	75.915	85.795	76.105	79.15	79.351	71.373	77.042	80.164	90.966	87.109	81.48	78.872
Luntu27	73.346	72.518	73.182	79.115	72.114	83.595	75.075	76.557	84.491	79.495	75.479	73.071	86.019	79.108	77.309	75.897	74.459	80.228	81.21	83.673	78.01	75.554	73.67	77.201	76.973	75.709	73.98	77.22	84.753	81.008	76.81	78.882	78.422	79.185	77.368	79.984	79.36	79.076	79.855	82.439	69.847	78.72	73.518	73.937	86	84.302	83.198	85.861	80.362
Luntu28	79.804	75.732	78.941	74.182	80.308	83.9	76.403	73.43	80.082	74.617	83.08	77.891	75.975	72.429	74.598	76.82	82.348	83.287	77.312	77.422	77.401	79.001	80.407	77.95	74.939	71.502	77.568	70.265	79.193	79.211	72.519	81.279	70.121	73.545	75.99	71.642	78.023	74.652	83.197	73.522	75.922	74.489	74.745	77.409	88.162	93.2	89.466	77.213	77.178
Luntu29	73.531	80.288	76.024	77.158	74.967	79.254	77.51	77.594	76.602	76.362	81.401	70.916	78.048	70.749	71.439	75.887	70.611	75.614	74.674	74.68	78.54	78.436	77.233	74.197	76.451	78.522	77.848	71.399	76.688	75.142	72.721	75.182	72.442	77.533	78.958	80.213	76.841	70.604	85.364	77.214	74.572	76.058	72.287	80.062	94.799	85.386	95.527	79.916	78.034
Luntu30	76.039	78.464	75.872	76.987	75.825	82.549	75.781	79.512	80.06	79.785	80.022	76.537	75.572	79.08	77.711	79.089	85.481	85.119	84.372	79.202	78.798	81.526	76.225	80.139	84.579	79.236	75.508	76.782	76.209	70.839	73.63	74.541	81.846	81.206	75.34	78.9	84.239	73.976	81.89	77.126	77.92	78.393	73.953	83.755	88.103	85.867	91.246	85.004	95.761
Luntu31	81.537	80.794	79.22	74.514	81.52	88.448	78.251	81.732	77.141	80.114	76.774	78.351	78.23	80.871	77.502	81.736	77.541	84.763	75.211	77.002	80.529	88.072	80.675	75.908	82.751	79.47	76.881	72.916	85.389	74.946	77.144	80.583	86.491	75.246	77.52	81.553	80.752	77.19	79.705	75.854	79.502	76.187	76.452	79.377	85.599	88.711	85.418	85.158	77.697
Luntu32	82.377	75.05	77.269	77.104	77.051	85.497	75.161	77.116	84.159	75.486	77.61	73.425	106.784	76.597	77.05	76.346	77.276	75.735	79.732	80.268	81.477	78.117	82.228	69.994	78.871	75.129	74.185	78.904	80.355	73.637	75.617	76.975	85.454	85.793	79.13	75.932	74.925	76.331	77.453	77.156	72.345	77.743	80.278	82.844	77.971	82.538	91.811	79.634	85.671
Luntu33	86.17	80.168	78.343	84.105	79.058	87.305	75.393	74	83.597	73.132	79.148	74.09	83.487	72.365	78.855	73.299	76.038	75.024	77.037	78.182	78.757	81.987	74.546	74.205	76.166	73.083	83.724	74.701	90.672	74.748	79.001	75.004	80.387	81.434	80.966	74.184	74.735	73.4	76.417	79.478	76.466	75.091	75.072	77.953	81.697	96.342	80.972	82.318	74.88
Luntu34	81.936	76.542	74.421	75.17	74.568	94.452	73.35	79.615	76.357	78.222	75.406	73.193	79.068	75.511	74.862	74.322	80.808	74.698	76.427	76.604	76.44	72.771	76.301	79.056	76.617	77.342	77.263	77.56	82.345	74.93	74.238	78.675	77.511	84.926	77.951	78.171	81.987	74.338	78.947	75.731	73.367	81.221	78.3	79.288	86.363	84.996	83.776	92.583	80.676
Luntu35	87.213	73.509	73.173	78.264	76.479	93.717	74.547	75.412	84.834	81.771	78.766	77.874	77.208	77.445	73.16	79.099	89.885	79.253	75.443	75.053	79.426	74.165	78.16	80.694	73.209	70.667	77.927	74.796	78.82	77.279	73.245	74.52	78.536	87.658	79.296	81.087	74.747	76.315	78.141	72.625	73.34	78.101	70.7	77.405	82.037	81.812	81.764	79.975	77.865
Luntu36	84.093	78.236	73.577	78.965	74.793	80.657	71.353	70.247	75.409	74.746	80.273	71.962	77.218	77.673	77.051	74.394	83.652	81.159	80.677	76.359	73.291	82.112	71.761	79.116	73.888	73.667	75.832	77.811	86.156	83.314	79.666	77.98	84.976	79.776	82.123	79.439	84.188	74.461	80.119	72.534	74.051	81.084	73.563	74.149	83.919	86.931	76.162	88.784	86.205
Luntu37	84.979	79.198	75.217	75.318	75.955	85.709	79.445	74.939	79.599	77.176	75.208	79.58	74.048	70.562	75.25	75.542	79.133	80.382	76.632	78.162	79.128	75.481	77.34	78.307	72.314	77.746	76.543	77.061	77.387	75.291	73.192	77.08	84.407	78.074	74.335	77.039	75.22	76.649	83.38	71.439	75.099	80.2	73.338	79.425	79.82	83.8	82.856	89.42	81.009
Luntu38	80.447	77.383	72.446	77.883	78.766	86.948	74.618	75.212	80.061	77.638	85.605	73.846	80.712	72.307	74.634	77.157	79.904	72.745	79.873	75.106	78.241	76.79	76.821	77.048	72.395	81.269	74.344	70.36	77.239	76.462	83.562	73.727	83.001	82.701	78.765	74.504	78.017	73.272	78.43	83.774	77.261	77.634	76.533	77.821	85.212	82.592	86.178	80.325	80.153
Luntu39	81.59	75.716	80.056	80.088	78.758	83.194	79.295	73.396	81.062	77.6	70.697	77.713	74.256	73.437	75.989	79.074	79.998	79.528	76.118	73.779	82.393	80.891	74.897	74.504	76.926	78.799	77.918	71.416	82.576	74.637	72.85	73.837	77.884	75.809	77.003	80.019	84.455	73.027	84.268	79.747	76.363	78.945	75.725	82.263	90.417	87.584	74.873	94.795	79.244
Luntu40	79.549	76.199	77.338	79.398	76.527	78.11	80.42	79.316	84.94	83.063	79.123	75.193	77.444	81.228	76.311	77.974	80.771	78.456	78.17	82.032	82.369	81.694	79.688	77.911	79.122	81.132	75.342	80.953	90.932	83.817	74.311	74.086	78.371	80.61	78.979	75.88	90.108	78.695	77.204	73.562	76.629	77.812	77.914	82.02	83.663	82.708	71.811	81.809	102.18
Luntu41	88.512	79.083	75.554	78.432	77.576	79.973	71.793	74.58	81.247	73.23	76.473	75.648	79.574	75.68	72.634	79.527	76.951	71.641	73.312	70.167	76.369	76.045	73.429	80.532	75.335	77.966	74.142	77.201	81.343	72.214	80.454	75.422	76.891	76.464	74.855	81.613	79.191	77.893	75.348	74.076	76.305	79.349	73.789	76.366	81.348	77.615	91.427	85.949	77.857
Luntu42	84.541	79.922	74.676	83.169	80.529	74.799	74.512	76.276	79.091	77.527	76.7	72.86	82.969	79.008	72.489	73.979	76.963	85.561	76.653	86.67	77.217	76.09	74.954	84.715	72.861	77.537	78.256	72.966	77.29	76.628	77.241	82.892	92.299	79.072	82.275	76.518	84.892	71.813	83.694	78.923	74.405	75.33	74.251	83.221	87.962	80.322	82.316	78.963	81.809
Luntu43	81.729	82.472	78.146	76.911	80.768	81.812	73.791	74.754	80.986	77.397	80.8	74.468	82.607	76.856	75.399	76.334	74.762	78.733	78.058	75.921	83.178	74.125	73.156	77.967	82.482	78.338	78.959	75.246	80.791	75.293	74.002	73.601	80.319	86.948	81.5	85.378	73.265	73.907	79.04	79.788	73.553	78.887	75.666	80.542	92.209	76.655	94.884	85.616	78.773
Luntu44	86.834	75.302	83.433	85.094	75.339	81.362	71.586	76.843	79.645	81.314	78.477	77.797	75.488	74.382	78.04	77.654	79.185	78.776	82.544	80.195	72.341	79.718	79.892	78.066	80.144	75.267	71.742	76.129	77.504	80.981	79.273	73.777	77.761	78.617	82.286	78.773	82.523	79.637	81.349	83.184	79.931	78.105	77.111	83.734	77.539	84.567	80.859	77.525	79.924
Kuba_versus_Bindi
Bindi1	Bindi2	Bindi3	Bindi4	Bindi5	Bindi6	Bindi7	Bindi8	Bindi9	Bindi10	Bindi11	Bindi12	Bindi13	Bindi14	Bindi15	Bindi16	Bindi17	Bindi18	Bindi19	Bindi20	Bindi21	Bindi22	Bindi23	Bindi24	Bindi25	Bindi26	Bindi27	Bindi28	Bindi29	Bindi30	Bindi31	Bindi32	Bindi33	Bindi34	Bindi35	Bindi36	Bindi37	Bindi38	Bindi39	Bindi40	Bindi41	Bindi42	Bindi43	Bindi44	Kuba1	Kuba2	Kuba3	Kuba4	Kuba5	Kuba6
Bindi1	0	86.831	78.587	79.751	82.191	83.759	80.786	78.594	76.762	82.938	77.479	74.782	76.374	82.62	83.657	85.121	74.972	79.034	75.094	90.017	79.327	73.909	78.823	92.751	77.756	76.806	81.728	81.518	79.935	84.271	76.564	85.529	81.589	77.91	78.107	78.697	88.866	81.44	81.249	80.087	78.618	86.008	74.788	79.872	81.971	78.917	83	80.515	80.104
Bindi2	85.119	0	77.896	78.832	80.353	76.503	80.516	82.857	81.633	86.515	80.147	76.058	77.799	79.207	76.677	79.956	78.804	76.167	78.597	82.203	80.382	83.279	77.097	92.785	81.827	77.52	81.433	78.694	79.225	74.804	80.089	82.813	81.884	75.209	80.437	80.475	81.538	79.749	78.623	78.36	81.176	79.74	78.395	75.999	80.259	81.655	84.298	76.688	79.091
Bindi3	76.07	74.265	0	84.964	83.678	85.266	80.93	89.413	83.928	75.446	78.495	84.637	88.98	80.119	80.677	91.146	82.742	83.387	79.127	72.696	83.155	81.487	75.934	79.406	97.887	122.64	78.449	85.65	77.484	78.069	82.235	77.627	78.001	89.452	86.368	75.988	70.864	85.263	96.26	87.315	112.644	78.261	90.607	97.301	76.369	77.637	72.54	76.018	80.349
Bindi4	73.553	74.03	84.212	0	93.425	93.501	81.95	96.412	79.999	74.458	82.65	86.979	94.819	77.665	170.565	81.998	93.713	80.863	76.339	71.795	86.604	113.592	85.099	68.476	80.522	86.425	83.072	79.108	74.163	110.43	99.496	94.078	89.958	82.99	98.251	84.218	74.708	73.437	85.537	82.204	96.674	73.768	78.991	82.648	81.375	76.819	72.651	74.929	73.591
Bindi5	77.898	76.202	83.193	93.724	0	92.197	93.463	93.621	79.741	74.764	90.49	76.352	87.126	75.6	82.499	84.186	87.283	93.816	81.636	78.069	85.014	98.462	77.386	76.77	87.965	86.026	81.383	95.06	75.775	81.158	89.548	87.381	93.347	86.322	106.415	74.464	73.362	75.03	75.855	76.322	94.595	74.555	82.075	87.413	81.26	75.222	73.31	85.487	76.656
Bindi6	79.221	73.378	87.354	94.242	94.509	0	74.353	84.306	94.28	75.865	85.752	85.574	85.479	79.274	99.567	75.064	104.145	79.807	92.303	74.874	86.232	104.915	79.306	79.412	88.193	80.89	79.242	85.976	75.034	100.656	87.949	87.845	98.688	85.186	90.686	72.362	76.873	74.431	83.377	84.719	94.802	74.526	78.946	82.769	74.409	74.086	71.816	74.063	74.347
Bindi7	76.219	78.624	80.561	83.576	93.416	72.248	0	96.091	80.042	75.192	88.048	87.91	80.529	76.911	91.206	111.144	84.034	81.16	80.7	71.092	86.66	79.076	79.251	79.282	83.522	77.505	78.202	81.78	75.697	89.02	118.535	90.316	92.39	82.127	107.577	77.624	77.61	76.286	87.517	85.996	95.622	89.499	91.927	81.49	75.65	76.503	74.047	76.03	77.294
Bindi8	73.193	78.657	90.078	98.001	93.794	84.692	96.966	0	79.914	71.36	87.735	81.718	90.861	75.391	86.696	77.048	84.298	86.999	81.591	78.094	79.228	103.732	90.459	74.785	78.619	94.583	76.213	94.649	76.72	77.83	92.717	87.068	93.358	96.406	91.088	75.448	78.582	79.292	76.642	83.695	90.175	100.474	87.211	81.159	79.594	73.841	73.06	78.826	74.818
Bindi9	73.621	79.913	84.67	84.444	81.538	96.695	82.135	81.134	0	79.126	86.519	83.213	85.837	83.549	85.974	82.022	91.114	77.48	82.127	75.302	85.041	80.885	78.422	81.427	83.986	78.195	76.838	99.987	81.02	79.797	78.729	74.78	83.173	80.125	83.589	83.899	77.458	82.937	85.594	90.536	87.737	76.304	80.984	77.35	80.681	78.761	80.138	81.053	74.147
Bindi10	79.848	83.82	76.868	77.347	76.95	78.252	77.045	73.86	78.727	0	77.854	69.407	86.097	78.794	76.953	79.785	76.586	78.669	73.886	82.294	83.14	74.158	81.384	82.036	75.473	83.139	78.117	82.771	76.806	78.178	74.221	77.054	74.639	78.041	80.884	79.364	81.531	192.508	77.78	74.392	76.559	79.051	75.889	77.975	82.703	108.245	81.409	85.321	76.097
Bindi11	73.012	77.458	77.827	83.856	90.893	85.389	88.582	86.455	83.795	75.893	0	93.272	91.654	75.479	85.817	87.474	74.928	91.394	84.031	77.631	102.643	86.238	115.15	72.082	81.126	73.579	96.394	81.751	80.493	79.465	92.641	81.267	82.788	84.173	87.789	80.293	74.011	76.996	91.241	77.293	86.191	96.156	75.367	83.746	76.061	74.825	71.809	78.838	89.987
Bindi12	71.003	73.665	84.522	88.333	77.156	85.179	90.455	82.654	82.548	69.115	94.407	0	78.068	78.643	81.411	98.648	80.574	100.785	87.837	74.856	96.638	92.311	73.865	79.756	80.88	73.128	97.99	82.115	82.71	79.649	83.247	78.584	82.493	97.804	79.319	76.071	76.74	74.978	93.291	94.481	77.389	87.237	87.183	79.979	78.199	72.434	82.219	77.905	82.245
Bindi13	71.3	75.236	87.964	96.691	85.547	84.276	79.824	91.437	84.036	84.856	89.932	77.291	0	81.733	127.149	86.918	97.991	76.535	82.063	74.473	81.862	85.547	97.375	77.519	82.872	83.914	85.067	88.329	83.12	97.93	86.889	85.257	88.107	79.65	89.606	79.104	76.884	77.989	85.24	86.684	73.046	81.287	78.324	79.207	76.317	76.196	75.379	78.072	77.737
Bindi14	79.416	78.259	83.894	79.848	77.724	79.889	80.101	77.178	82.855	80.731	77.284	78.935	83.148	0	87.391	80.292	73.058	81.298	82.48	81.131	81.402	81.757	86.942	79.197	76.986	76.028	72.666	86.676	88.358	75.799	78.903	75.99	80.753	78.02	75.653	81.857	78.806	85.255	80.541	85.622	78.784	82.69	82.039	83.63	90.749	77.033	79.906	79.578	77.003
Bindi15	79.456	72.359	80.796	170.61	81.523	99.559	90.192	87.372	84.571	74.045	84.714	77.371	127.183	84.901	0	80.767	80.689	80.15	76.757	72.78	82.965	122.707	93.224	77.297	78.967	75.893	86.695	87.937	75.86	91.858	93.455	78.365	91.578	85.712	76.558	76.119	70.728	70.86	82.962	86.137	76.693	74.065	84.611	78.67	79.368	73.758	77.962	73.624	76.672
Bindi16	78.831	74.436	88.772	81.326	83.715	73.84	110.768	76.192	78.648	77.324	85.621	96.748	86.912	78.627	79.786	0	81.057	77.56	92.274	76.43	90.592	82.91	76.999	76.216	210.447	81.42	79.656	75.026	77.889	76.701	82.738	77.453	76.307	83.692	79.291	74.679	78.693	78.469	87.154	81.465	76.956	86.597	89.065	84.645	76.969	79.312	78.607	77.585	77.288
Bindi17	70.484	74.498	80.428	94.134	85.747	101.528	83.64	84.48	87.124	72.923	74.007	78.622	97.907	71.359	81.245	80.091	0	88.027	76.035	72.166	76.025	103.202	85.765	76.638	77.789	92.274	77.491	82.21	77.759	230.062	81.786	82.155	93.203	87.788	108.155	79.64	79.945	74.569	77.244	76.208	86.497	75.631	84.005	80.599	74.557	73.612	70.256	81.636	77.053
Bindi18	76.031	71.926	82.434	82.886	97.331	79.057	81.192	88.653	77.163	77.239	90.663	100.477	77.453	80.471	80.753	79.394	88.842	0	97.002	78.555	124.586	80.483	73.548	79.746	86.667	90.613	87.705	78.292	78.158	80.404	81.526	74.691	82.376	108.01	86.833	78.654	77.671	77.88	87.065	84.185	83.335	95.031	99.192	82.063	70.895	78.191	76.775	78.422	78.882
Bindi19	68.899	74.631	78.875	76.939	80.328	90.825	78.779	81.387	79.367	71.376	83.979	86.361	81.505	79.093	75.982	90.381	75.911	95.636	0	74.981	91.086	78.145	93.033	74.746	82.122	77.032	96.9	77.323	76.812	74.797	78.986	71.419	79.329	89.303	80.88	78.332	72.186	76.713	84.53	79.769	89.279	81.827	311.477	89.647	73.857	73.896	73.08	75.69	77.862
Bindi20	90.133	84.265	76.241	77.937	82.28	79.135	76.056	82.517	78.902	82.909	81.766	79.299	78.891	84.314	77.516	80.483	79.664	81.459	80.686	0	84.792	79.214	77.782	86.682	80.875	77.982	76.974	78.294	81.468	80.112	78.889	81.663	82.833	84.634	82.129	81.698	81.469	79.204	77.807	82.043	80.431	80.9	81.918	86.014	80.792	78.504	76.795	82.639	81.105
Bindi21	75.176	76.762	83.775	86.553	84.73	85.681	87.738	78.764	81.959	81.799	102.549	95.787	81.63	79.376	82.989	92.357	77.379	126.08	91.056	80.328	0	87.466	76.102	76.506	79.021	80.328	83.557	85.379	75.715	77.199	87.178	85.152	81.726	82.191	81.894	74.136	82.267	74.713	78.317	85.195	88.418	98.287	91.237	84.204	78.165	80.01	76.468	78.911	75.563
Bindi22	69.163	78.808	82.349	114.879	97.563	104.084	79.503	101.357	78.644	72.808	85.508	90.965	85.926	80.288	121.815	82.271	105.584	80.437	78.012	74.468	86.763	0	97.769	71.682	81.334	119.261	94.436	79.616	74.571	80.062	93.084	84.229	89.471	83.355	88.727	76.576	84.236	80.254	77.311	83.562	86.437	78.542	81.85	75.281	74.77	72.446	70.855	73.312	78.291
Bindi23	73.974	72.785	75.088	86.222	77.812	79.407	79.551	90.016	76.986	78.582	115.204	73.906	96.952	83.659	93.626	77.039	86.271	73.253	92.882	72.924	76.699	96.931	0	80.6	83.197	86.226	80.407	83.575	87.373	160.66	75.526	80.713	87.249	84.934	84.879	74.601	78.554	81.598	80.552	83.265	82.534	74.514	84.18	83.628	79.098	74.249	72.922	74.185	75.356
Bindi24	92.352	92.26	82.521	73.206	80.466	82.606	83.408	77.887	83.785	83.475	76.973	83.368	80.738	81.492	82.67	81.608	82.508	82.759	79.734	85.302	81.355	75.934	85.088	0	76.756	79.298	78.317	75.012	77.668	74.897	77.217	80.471	80.848	80.615	77.157	76.388	84.81	81.661	79.759	77.019	79.471	81.349	80.744	76.296	77.395	83.014	81.617	79.631	80.267
Bindi25	72.744	77.866	96.873	81.563	87.786	88.202	84.633	78.87	82.366	73.388	81.514	77.71	83.503	75.068	80.427	212.962	78.815	84.304	83.028	76.293	79.061	82.558	83.914	73.142	0	87.176	76.104	79.371	76.087	88.831	80.835	82.164	84.66	114.972	98.071	78.564	75.408	71.456	74.29	77.903	84.251	77.203	81.821	77.935	77.794	76.271	77.802	77.246	79.303
Bindi26	73.149	74.807	117.866	86.873	87.14	79.473	78.274	95.12	76.07	81.543	74.486	72.557	84.339	75.132	76.648	83.692	91.839	90.499	79.441	73.412	81.578	120.449	86.915	74.331	86.728	0	87.847	76.842	74.84	91.103	104.965	87.426	111.168	82.934	89.006	82.915	76.83	76.048	83.27	95.316	87.214	91.57	80.474	81.928	75.086	73.693	76.911	79.458	79.142
Bindi27	78.239	78.991	79.28	84.343	83.13	80.982	77.547	77.298	76.353	77.167	97.526	99.747	86.375	72.952	87.56	82.143	79.111	89.465	98.737	73.212	84.088	95.293	81.787	75.591	77.223	88.799	0	85.877	70.999	81.657	82.361	83.894	88.341	100.206	81.063	82.286	74.3	82.433	109.593	88.853	92.391	82.624	83.412	79.792	76.506	71.632	76.312	79.851	81.016
Bindi28	77.04	76.092	85.656	80.127	94.766	85.788	83.343	95.268	99.277	80.915	82.152	80.4	88.028	83.441	89.179	76.937	84.107	77.806	77.73	74.63	86.361	80.955	85.641	71.703	80.097	76.295	85.015	0	82.636	98.285	92.878	105.223	76.801	86.499	75.952	81.802	78.245	77.706	82.317	93.891	78.29	80.665	73.076	83.135	78.154	82.591	74.278	80.127	77.116
Bindi29	78.273	76.442	79.929	76.248	77.716	76.473	77.646	78.127	80.762	74.988	81.293	83.477	86.457	87.444	78.865	81.09	80.192	79.642	78.369	78.714	78.667	76.798	89.388	75.151	77.388	75.654	72.986	83.105	0	80.294	78.186	83.613	76.987	79.211	80.405	93.006	82.64	81.97	84.129	81.984	82.74	75.621	79.779	77.283	86.437	77.161	82.397	80.181	82.586
Bindi30	77.596	70.247	77.276	110.851	80.553	98.999	89.382	75.746	77.328	75.264	77.644	78.275	98.029	73.963	91.507	77.4	229.131	79.923	74.878	75.48	77.761	80.809	160.99	70.21	89.139	89.654	81.116	97.431	78.339	0	92.776	80.533	92.287	75.744	84.707	73.866	72.25	73.339	85.196	78.129	82.289	82.519	76.43	75.226	76.096	75.23	70.019	74.366	71.677
Bindi31	70.791	74.484	82.261	99.508	89.559	86.395	117.065	90.635	77.265	72.345	91.791	81.092	86.279	75.685	93.381	81.876	81.918	80.47	80.384	72.953	87.241	91.508	75.725	72.359	77.436	104.479	80.372	91.611	75.072	93.125	0	96.618	95.429	85.864	77.868	73.596	72.266	66.997	80.602	78.592	210.939	82.77	83.32	78.148	76.529	74.397	75.111	73.236	77.032
Bindi32	80.667	80.315	77.91	95.851	88.729	89.628	91.816	88.113	74.594	75.159	82.297	78.409	86.643	75.614	80.724	80.561	84.637	75.666	73.578	78.433	86.632	86.772	82.794	78.061	83.115	88.995	82.627	106.378	83.681	81.36	98.099	0	85.214	80.628	88.17	82.477	75.903	83.409	76.651	82.876	74.455	83.346	76.588	82.983	77.512	83.001	76.971	78.075	76.937
Bindi33	77.801	78.46	77.274	90.837	93.519	101.023	91.531	93.572	81.316	72.609	81.23	81.873	88.428	79.516	93.048	77.756	94.035	81.177	79.14	77.816	81.675	89.944	86.999	76.346	84.172	109.851	87.09	75.908	75.894	91.931	96.565	83.545	0	77.784	97.46	73.865	75.318	77.47	81.006	79.166	80.555	77.194	83.483	84.871	85.049	70.134	76.686	77.354	80.13
Bindi34	73.19	71.66	90.185	84.533	86.581	85.162	82.047	95.175	79.121	76.405	84.327	97.213	81.082	76.245	86.822	84.835	88.55	109.344	89.053	81.298	83.379	84.165	85.69	76.528	115.903	83.976	99.577	86.533	77.568	76.648	86.722	79.482	78.346	0	84.948	78.402	78.302	78.147	80.462	95.733	93.588	94.013	79.466	84.755	86.61	80.797	76.493	76.895	86.825
Bindi35	74.643	78.117	85.994	100.011	108.268	90.502	109.253	92.021	81.404	78.937	85.872	78.575	88.709	73.625	76.909	78.866	106.863	88.116	83.096	77.794	82.662	89.912	85.552	72.382	98.771	90.261	80.554	75.761	80.242	85.557	78.756	86.876	98.126	84.485	0	74.658	76.601	74.093	85.367	76.807	82.429	84.34	80.807	77.58	77.891	76.683	75.484	74.819	74.613
Bindi36	75.974	77.706	76.765	87.627	76.089	72.603	78.883	77.008	82.628	79.144	82.353	75.9	81.521	81.724	78.438	77.048	82.596	78.752	81.786	79.03	76.301	79.724	76.624	74.663	79.682	83.991	83.884	83.92	92.592	76.187	75.873	82.691	74.827	80.744	76.515	0	79.659	79.981	84.462	85.432	79.092	79.851	80.394	83.906	86.625	84.581	76.097	77.027	82.792
Bindi37	87.444	80.711	74.11	79.038	77.937	80.569	81.964	82.248	79.528	82.155	76.766	79.171	81.99	80.25	74.521	82.633	84.404	80.688	77.229	82.144	86.077	88.725	82.338	83.907	78.785	80.332	76.815	81.405	83.725	76.834	76.316	78.93	78.892	81.099	79.2	80.871	0	78.08	82.445	79.679	78.007	77.205	73.553	85.495	86.455	78.285	79.292	74.656	80.151
Bindi38	77.659	76.271	85.373	75.334	76.974	74.418	78.47	79.844	81.798	190.451	77.335	73.916	79.767	83.506	72.836	80.172	74.808	77.731	77.746	75.582	75.511	82.376	83.861	77.543	71.97	76.37	83.105	77.767	80.297	75.916	68.654	84.912	77.813	78.904	74.172	78.272	74.763	0	90.606	71.819	77.462	77.842	77.077	76.918	88.853	165.396	80.415	81.886	76.088
Bindi39	77.586	75.268	95.497	86.576	77.376	82.215	87.166	77.108	84.165	77.263	92.765	92.484	84.165	78.914	83.213	87.715	78.73	85.872	84.719	73.14	78.291	79.265	81.81	75.868	75.138	84.287	108.054	81.424	82.572	86.138	82.55	75.462	81.989	79.308	86.091	82.708	79.721	91.18	0	86.142	100.493	87.547	87.385	75.711	75.099	85.714	77.696	81.72	80.582
Bindi40	76.136	76.108	87.358	85.451	77.165	85.874	88.039	84.494	90.535	74.539	77.1	94.215	87.211	84.844	87.928	82.725	78.039	85.326	82.328	77.975	85.913	85.483	84.675	73.946	78.423	97.317	87.454	93.879	81.042	79.732	79.251	83.462	80.418	96.794	79.842	83.549	75.005	72.998	85.859	0	85.231	90.905	80.089	84.542	82.1	79.131	79.222	78.587	76.317
Bindi41	72.877	77.365	110.813	96.41	94.442	93.711	94.483	90.061	85.429	74.314	85.996	74.84	72.422	76.687	76.806	76.436	86.218	81.572	89.21	75.977	88.618	86.808	81.96	75.113	83.746	86.964	91.342	76.799	79.566	81.333	209.672	72.437	80.037	91.952	82.053	77.211	74.684	75.818	100.383	83.475	0	74.395	83.174	81.129	84.349	73.366	75.618	73.607	75.471
Bindi42	81.604	76.318	78.594	75.517	75.884	74.418	90.406	101.468	75.336	78.647	97.569	87.333	81.436	82.827	76.129	88.552	77.744	94.644	83.573	77.578	98.85	79.844	75.805	78.02	78.594	90.165	82.971	81.376	74.722	84.436	83.331	83.611	77.918	94.424	84.968	78.76	75.662	78.505	88.497	91.703	76.803	0	95.321	77.84	76.135	87.267	78.174	74.518	91.782
Bindi43	68.466	73.081	90.046	79.418	80.426	78.142	91.399	85.241	78.177	73.044	74.422	85.125	77.5	79.783	83.26	89.724	83.435	97.901	312.337	75.712	90.668	81.986	83.472	75.244	80.296	78.977	82.093	72.885	76.448	76.528	83.47	74.925	82.456	78.616	79.831	77.558	68.569	74.84	87.254	79.153	83.344	92.648	0	85.94	77.602	76.394	74.207	73.827	73.91
Bindi44	77.324	75.5	98.123	84.851	89.41	84.208	82.992	82.008	77.078	78.005	85.623	81.143	81.666	81.88	79.77	87.099	82.658	82.768	92.784	84.517	85.991	77.109	85.657	74.904	79.471	83.851	80.497	84.463	77.232	76.344	80.595	83.925	87.479	86.727	78.659	82.717	83.567	77.945	76.762	84.738	83.393	78.546	88.775	0	80.049	82.466	76.285	80.417	79.638
Kuba1	79.639	77.98	77.67	84.295	83.119	77.188	77.421	81.107	80.74	83.162	78.133	78.821	78.282	91.058	83.469	80.399	78.105	71.799	77.372	78.39	81.336	76.24	82.492	75.696	79.274	76.045	77.358	79.962	86.277	78.049	79.773	78.094	87.081	88.793	80.509	86.238	85.146	89.968	76.796	83.718	86.142	75.35	79.053	79.173	0	87.616	82.111	79.483	80.27
Kuba2	75.216	78.098	77.767	79.394	76.213	76.372	78.365	74.174	79.858	108.158	76.139	72.661	78.264	76.265	75.977	82.267	76.597	80.521	76.815	75.67	81.021	75.084	77.216	80.798	76.641	75.733	72.186	83.376	77.326	78.145	77.167	84.144	71.296	81.022	79.138	85.135	75.598	168.636	85.703	79.616	75.638	86.678	78.808	82.261	87.958	0	80.239	78.884	77.698
Kuba3	80.774	84.047	74.943	78.37	77.689	76.159	78.262	77.205	81.725	82.368	75.251	84.116	79.426	82.164	81.801	84.756	76.16	81.708	77.83	76.828	81.19	75.456	77.637	80.526	81.207	80.708	79.998	78.116	84.44	75.59	79.822	80.349	80.802	79.222	79.936	77.542	80.557	82.383	78.997	82.599	81.271	81.033	78.898	79.571	84.786	83.381	0	85.567	79.685
Kuba4	77.907	76.623	77.913	78.027	87.936	76.484	79.338	81.679	82.521	85.975	80.423	79.641	81.642	79.544	77.72	81.346	85.835	79.303	80.973	81.867	82.916	77.733	77.005	77.726	80.122	80.661	80.957	83.35	81.743	77.428	76.176	80.34	80.034	79.728	77.986	78.398	73.423	83.534	83.927	80.918	77.351	75.521	79.03	82.105	78.782	79.935	84.054	0	76.408
Kuba5	78.572	78.499	82.821	77.833	80.129	76.361	79.641	77.248	76.348	78.263	92.541	83.014	80.659	76.908	79.374	80.638	81.784	81.72	81.371	78.825	78.106	80.889	79.564	78.649	82.74	82.116	82.955	79.392	83.772	75.784	80.201	78.343	83.911	89.193	78.015	82.972	79.572	79.59	83.087	77.182	79.73	94.475	77.168	80.806	79.446	79.889	77.356	76.408	0
Kuba6	78.814	80.91	74.796	80.348	81.928	84.915	75.586	76.224	81.243	80.498	77.799	77.34	80.723	83.588	85.315	80.664	82.522	77.95	79.154	79.959	85.307	85.049	81.726	84.292	79.779	80.261	78.428	77.511	87.736	78.457	77.162	87.824	80.995	78.654	78.244	98.064	81.413	77.733	82.563	90.437	83.102	79.772	77.626	80.409	79.477	84.989	76.805	77.06	80.967
Kuba7	80.996	78.103	79.455	81.757	82.781	79.882	79.963	80.416	79.471	81.113	80.944	79.264	81.501	79.396	81.87	76.274	78.353	77.824	78.796	80.084	78.476	78.677	87.682	83.166	79.2	75.188	79.114	84.212	77.922	79.042	73.734	77.442	80.59	78.514	77.165	83.875	86.358	80.622	79.732	76.239	74.181	80.311	78.604	83.504	80.58	77.117	82.317	82.017	77.129
Kuba8	80.267	76.568	82.533	74.417	77.234	79.564	75.777	78.957	85.004	81.615	83.445	79.515	77.669	79.951	79.874	79.115	79.202	76.054	85.792	80.673	79.59	88.28	83.976	81.33	76.428	73.45	78.943	79.913	79.93	73.238	80.031	76.817	77.648	80.85	77.124	82.373	86.528	84.55	84.637	76.659	81.412	76.373	81.608	75.712	78.873	79.654	79.801	80.906	82.899
Kuba9	75.734	80.348	80.859	75.254	80.134	82.902	78.89	81.112	80.289	81.418	83.535	81.133	79.009	81.938	87.351	79.671	75.705	76.818	76.389	75.489	81.691	77.69	78.399	75.573	76.211	81.063	80.309	75.375	78.754	80.983	77.387	84.499	81.885	77.944	80.527	86.773	78.498	92.148	76.601	80.404	82.092	81.029	77.462	79.968	89.777	81.33	79.849	80.675	76.483
Kuba10	79.054	80.858	85.546	78.218	77.552	76.907	82.765	81.481	77.947	84.364	77.105	75.185	79.072	83.487	76.162	82.331	78.04	80.866	79.162	82.643	77.676	76.39	80.571	78.982	76.92	84.191	81.179	83.506	81.937	80.328	76.109	80.401	81.288	78.431	83.647	78.996	85.003	80.291	83.573	74.162	77.975	78.85	77.836	76.263	79.395	75.03	85.898	79.006	75.517
Kuba11	74.784	80.125	77.494	84.64	79.889	76.762	76.519	75.561	78.22	76.527	78.971	86.449	78.135	79.523	82.207	81.291	78.034	83.478	80.782	79.493	80.596	79.959	79.313	76.759	80.877	78.986	80.399	80.886	80.628	75.244	82.004	82.291	76.403	75.832	74.3	83.272	82.19	78.73	80.644	77.354	79.291	74.449	78.634	80.337	81.377	80.49	81.25	78.194	81.925
Kuba12	75.886	80.988	73.22	77.736	81.841	75.382	78.925	78.706	80.212	82.444	74.668	73.803	77.269	83.233	75.847	78.072	84.693	80.201	82.072	77.082	73.953	76.622	84.177	79.691	78.13	75.91	77.245	77.772	79.486	78.302	77.502	84.412	76.464	77.416	83.26	81.548	77.883	80.209	81.437	79.93	73.62	80.396	78.899	79.397	80.542	77.362	77.924	80.218	86.239
Kuba13	77.433	82.393	76.439	80.137	77.952	78.934	83.414	75.5	83.336	85.218	78.432	81.948	81.817	79.222	77.875	83.94	81.229	83.144	74.715	75.626	79.046	76.617	84.746	79.133	75.912	76.712	80.755	81.036	86.647	80.591	82.029	80.57	81.922	76.198	78.7	84.26	79.549	74.943	81.142	77.707	78.145	76.313	78.635	78.274	89.725	78.952	80.537	82.806	84.093
Kuba14	78.756	76.389	80.783	79.398	77.388	79.015	83.367	76.061	81.457	80.942	78.275	78.794	79.72	82.425	77.686	81.929	75.313	80.674	75.069	84.193	76.764	78.705	76.196	79.921	84.186	73.376	74.209	83.616	84.57	74.383	78.267	78.778	74.607	82.074	78.042	77.392	76.594	80.185	79.943	84.01	81.722	80.222	79.193	82.018	78.769	85.577	79.143	80.479	75.25
Kuba15	78.199	77.227	75.823	75.08	79.417	75.544	76.903	75.174	77.911	83.846	83.016	78.611	86.163	81.928	80.822	77.254	76.106	77.035	78.157	77.121	75.624	80.519	82.924	81.402	77.145	79.552	75.638	84.424	78.137	77.947	79.909	79.383	79.669	76.266	80.513	79.782	77.704	78.812	78.573	80.457	81.872	78.352	76.708	84.387	79.898	80.344	81.507	83.531	86.627
Kuba16	78.605	82.019	87.251	77.064	80.027	80.965	83.726	77.204	78.821	80.043	80.102	78.75	79.798	80.393	76.954	80.175	81.048	83.355	78.505	77.218	76.147	78.715	76.956	81.991	77.764	74.584	80.233	77.279	81.268	79.341	74.368	76.012	77.474	76.724	78.687	79.882	81.421	79.517	77.395	79.918	77.25	80.584	73.208	79.61	80.779	80.479	77.82	78.616	79.452
Kuba17	78.628	81.119	81.096	78.726	79.39	74.447	75.835	76.878	81.644	82.801	83.795	78.766	76.461	84.102	79.544	80.313	81.392	80.741	81.404	76.668	82.023	79.461	84.324	76.764	84.601	76.634	86.226	82.268	80.733	77.57	78.475	80.733	80.852	80.721	78.033	80.596	81.663	78.688	78.65	80.574	81.459	79.574	82.944	80.818	80.942	82.483	81.774	82.814	76.637
Kuba18	79.989	88.224	77.675	79.376	76.053	80.286	76.908	81.989	81.564	81.075	75.022	88.13	83.441	84.997	78.168	76.875	79.244	82.061	79.01	78.187	75.993	76.343	75.657	78.476	81.349	74.588	76.198	78.102	77.183	75.991	78.181	79.465	81.943	74.464	82.069	79.149	80.42	84.97	79.669	77.927	74.862	76.993	81.109	88.226	81.88	78.118	79.684	81.937	80.111
Kuba19	80.854	79.848	82.136	75.347	82.62	78.368	85.423	80.489	77.859	79.095	75.771	75.702	79.46	80.389	81.045	86.738	86.516	73.168	76.911	78.968	85.862	74.377	82.702	80.755	81.707	79.1	78.774	79.663	91.493	84.542	74.653	83.767	87.008	76.747	79.157	83.533	83.227	75.926	80.958	82.623	77.141	75.318	75.347	80.634	82.936	81.176	80.25	78.66	74.228
Kuba20	74.875	83.377	77.947	80.79	79.447	81.813	81.299	79.057	78.698	81.852	80.154	80.671	82.579	81.109	78.973	82.618	82.607	78.379	81.048	77.866	76.726	79.029	79.338	84.982	77.371	76.795	75.959	79.427	76.925	80.161	77.443	81.334	83.869	79.233	77.555	85.596	83.211	76.962	79.918	82.429	87.57	78.046	83.213	83.214	80.518	82.48	77.463	82.175	79.81
Kuba21	77.705	80.709	77.426	75.897	77.479	88.041	79.831	80.639	75.583	80.429	80.854	82.064	82.272	79.097	78.698	78.299	80.095	81.168	77.773	81.678	77.429	85.206	79.752	82.597	80.137	77.458	82.117	75.592	81.384	83.153	77.679	76.127	76.773	74.788	83.142	84.621	79.729	78.35	81.214	77.019	82.428	83.6	76.713	78.474	83.86	78.63	76.556	82.705	79.594
Kuba22	82.537	74.702	77.263	75.046	79.726	80.672	75.176	80.128	82.833	82.858	84.718	80.057	78.298	81.765	82.87	88.485	77.443	74.478	81.636	75.377	79.539	76.474	84.181	76.727	82.413	84.591	78.952	85.836	81.508	76.832	80.544	81.112	80.196	78.035	80.086	83.094	81.966	78.09	76.843	90.36	85.939	81.772	76.575	77.945	82.27	80.573	73.223	84.221	77.119
Kuba23	81.655	82.325	78.458	78.125	79.293	79.732	82.461	79.884	78.334	85.618	89.011	81.706	79.422	81.593	75.515	79.484	73.163	77.357	76.005	79.243	75.649	80.535	78.6	77.455	76.436	81.011	76.702	87.558	76.795	78.429	78.859	74.901	77.405	80.545	76.413	81.427	79.257	81.425	77.411	86.055	77.271	82.814	81.615	82.174	83.868	82.493	81.01	80.457	81.013
Kuba24	79.552	79.826	83.221	79.103	79.707	76.466	76.207	72.85	79.854	77.909	89.826	76.121	75.047	80.019	77.819	81.556	83.644	80.43	83.881	78.851	85.681	74.794	75.639	74.206	82.098	82.433	80.56	77.735	85.207	79.097	76.764	81.617	88.318	72.853	75.011	83.449	83.646	83.784	79.429	75.521	76.312	79.944	77.732	78.724	79.046	79.544	81.235	77.42	79.831
Kuba25	79.448	81.757	80.515	74.298	76.466	76.817	81.925	84.961	84.057	80.076	75.627	82.708	78.065	79.647	77.174	83.345	79.382	82.639	78.337	82.597	73.619	74.918	72.217	81.515	76.28	81.939	80.71	77.761	84.328	79.055	82.997	75.014	76.629	80.871	75.947	81.508	83.066	81.343	82.529	79.951	79.083	79.281	78.699	80.774	76.673	84.277	75.29	81.358	79.486
Kuba26	80.397	80.278	77.669	82.495	78.723	78.332	77.817	80.492	75.103	82.349	77.556	79.51	75.393	85.463	75.136	84.684	81.282	75.764	81.421	82.38	74.449	77.979	77.804	79.228	77.294	82.087	79.749	78.176	77.95	74.251	77.316	77.763	74.442	78.852	75.449	86.492	77.721	80.083	78.313	75.43	80.07	78.533	77.844	79.929	78.618	82.669	77.75	91.19	82.836
Kuba27	77.073	77.908	75.047	80.621	79.472	78.365	79.899	77.722	82.588	74.848	78.233	81.139	76.905	83.542	78.763	75.118	76.709	77.692	74.947	78.943	77.032	76.274	79.746	87.249	77.41	81.89	77.717	76.859	77.715	73.686	77.606	79.927	76.401	74.78	82.767	76.999	77.621	80.704	77.391	88.047	80.195	77.491	78.511	78.404	74.23	80.881	77.295	84.969	83.405
Kuba28	76.911	79.293	80.033	76.144	75.502	76.742	78.224	75.636	82.415	77.753	76.478	75.803	78.403	79.211	78.046	74.401	75.458	79.435	79.379	80.97	76.952	78.968	80.536	77.299	77.674	79.37	78.103	76.797	81.77	75.494	78.353	79.272	81.844	79.514	77.788	76.353	81.214	81.823	78.403	77.516	79.027	83.159	73.946	76.966	79.034	83.114	75.357	80.201	92.046
Kuba29	79.032	78.827	79.293	75.38	76.27	82.959	78.095	76.086	82.069	81.797	76.259	79.959	78.028	94.637	81.584	80.428	78.555	73.372	76.828	77.243	82.218	77	82.063	75.306	75.565	76.279	81.601	75.335	85.469	78.683	83.876	79.333	81.34	79.179	84.686	84.477	85.992	87.032	79.858	73.448	77.038	84.864	80.822	78.011	92.256	83.18	79.998	75.378	77.082
Kuba30	80.001	79.979	80.521	74.343	73.803	73.485	77.692	80.227	77.745	81.555	77.8	75.151	77.727	80.46	77.704	75.569	77.203	77.442	79.46	85.416	78.895	82.777	74.055	81.924	83.299	80.304	75.507	82.709	81.923	76.417	82.004	75.859	79.404	77.858	80.468	85.452	79.541	79.689	79.782	78.658	80.265	82.837	80.331	80.437	80.794	84.176	83.376	76.675	78.976
Kuba31	78.464	85.629	79.356	81.793	79.606	74.534	78.88	78.04	77.169	77.91	79.189	81.407	81.693	82.729	78.646	80.358	80.342	78.417	80.555	78.617	78.4	78.595	82.607	81.49	80.202	76.314	78.938	81.841	80.643	78.1	77.47	80.23	75.142	78.948	77.93	77.608	85.199	77.076	82.549	77.844	78.524	74.651	74.158	79.531	77.901	80.817	84.032	79.087	78.661
Kuba32	79.083	78.925	79.53	81.332	80.875	83.754	77.452	81.375	72.14	76.446	80.818	80.231	86.504	78.154	76.988	88.535	80.924	82.059	78.679	77.8	88.254	78.881	80.614	76.189	83.059	78.422	80.428	81.254	85.629	80.94	81.149	84.214	85.495	82.783	79.343	84.882	77.125	78.501	79.758	81.363	74.815	80.104	82.802	81.969	81.762	78.803	82.843	84.297	77.224
Kuba33	79.862	88.796	76.115	81.95	83.372	79.563	80.363	75.947	80.865	77.348	80.469	74.678	77.662	82.273	77.475	80.174	76.774	79.859	78.029	77.184	81.986	75.47	78.034	83.753	79.793	74.108	77.049	79.841	81.462	81.081	80.453	78.425	78.283	73.957	80.426	84.316	76.025	85.325	78.072	81.901	79.355	88.863	82.07	86.239	85.221	88.515	78.211	80.039	83.698
Kuba34	83.568	78.654	82.737	83.922	79.367	78.895	80.336	79.297	76.651	90.448	79.196	82.577	75.153	85.051	87	79.911	80.118	77.262	80.424	76.991	81.732	77.818	80.882	79.312	82.99	85.197	79.854	82.262	85.453	78.339	80.572	77.94	82.223	81.322	80.382	80.016	78.598	77.458	78.026	83.057	73.066	81.414	80.602	77.301	83.728	79.403	79.885	87.109	83.307
Kuba35	80.75	80.832	81.436	80.103	80.753	78.471	75.567	81.468	82.923	82.78	83.923	76.924	82.1	78.9	75.833	82.092	83.315	82.587	78.079	79.572	76.763	78.811	90.787	76.993	83.498	78.946	78.563	79.724	82.326	81.402	78.082	82.136	81.635	82.09	79.971	78.377	77.101	77.631	84.292	83.049	81.165	80.95	77.152	77.021	85.939	81.888	80.351	75.957	76.934
Kuba36	75.986	78.729	76.619	79.739	81.296	84.632	83.86	83.753	81.524	87.901	78.212	83.419	75.838	81.963	77.511	74.652	77.334	79.761	80.563	80.36	79.318	76.449	80.426	78.744	79.226	76.87	75.819	89.679	87.252	82.508	78.836	81.925	80.73	76.349	77.867	82.17	80.365	95.678	77.4	78.135	77.739	78.92	81.596	80.912	81.611	89.18	79.414	79.751	82.287
Kuba37	76.735	78.149	74.722	81.425	79.676	77.965	80.69	78.935	78.679	81.378	75.017	75.383	79.721	85.575	80.23	77.966	72.89	78.082	79.386	79.048	79.961	75.615	84.812	75.117	73.893	80.832	77.09	84.199	83.161	75.613	78.136	83.105	81.819	80.927	82.943	83.328	77.441	83.026	79.633	79.196	70.978	78.824	80.821	80.098	79.404	83.546	83.838	83.707	83.823
Kuba38	78.299	81.35	82.529	79.077	90.711	85.457	78.85	79.909	74.576	79.597	76.595	83.392	79.282	75.928	75.338	76.719	77.143	80.659	76.12	78.654	80.793	74.741	79.151	75.937	78.906	80.236	80.121	83.572	84.123	72.444	77.4	77.581	75.433	74.895	81.663	81.736	79.173	74.66	78.536	78.505	73.742	76.65	74.19	75.043	80.618	79.359	83.573	83.206	81.151
Kuba39	76.433	76.99	77.36	77.067	81.918	87.743	78.157	80.227	80.184	76.414	77.44	77.507	82.873	81.637	85.168	85.228	76.973	76.75	76.382	77.21	81.411	76.355	76.515	75.929	87.303	81.012	87.479	85.235	80.889	77.655	74.523	81.859	82.818	75.083	75.096	90.766	74.804	83.831	78.5	78.696	85.356	79.878	84.348	75.149	83.259	81.517	78.552	81.062	82.745
Kuba40	76.991	76.905	82.227	81.067	83.89	75.384	77.697	77.012	77.193	76.596	81.886	75.763	73.711	83.976	81.536	77.281	79.981	80.446	76.012	80.334	84.131	75.487	81.467	80.055	81.285	79.762	79.618	82.809	82.928	78.036	74.7	79.965	77.755	78.898	76.469	81.991	77.886	77.221	79.178	76.821	77.759	80.339	80.395	79.152	82.771	78.297	79.095	83.7	78.585
Kuba41	87.693	83.515	77.307	79.041	77.991	72.158	80.063	77.688	78.326	83.325	81.59	80.187	81.326	77.216	79.205	76.129	79.18	83.683	78.45	74.09	79.775	80.798	78.255	81.711	77.832	79.854	84.684	74.462	82.214	77.072	82.949	76.405	79.372	78.835	76.421	80.8	82.024	83.121	82.727	74.873	77.78	73.654	76.771	77.269	76.637	85.462	85.496	79.613	81.468
Kuba42	84.504	75.344	88.063	75.92	80.939	78.642	81.658	78.636	79.535	80.968	75.809	79.406	85.058	79.012	80.414	79.232	74.785	79.746	75.485	74.01	81.137	84.647	79.304	77.535	75.548	78.703	85.353	81.974	92.352	78.421	78.302	86.294	82.289	80.268	79.548	79.791	75.446	83.001	84.353	83.603	80.846	80.845	78.798	83.199	81.671	80.291	81.46	81.048	80.872
Kuba43	76.034	84.311	83.418	74.775	78.696	82.991	82.824	80.759	80.691	77.449	76.252	82.695	81.637	83.968	71.52	73.469	76.401	79.099	79.46	80.199	77.976	79.158	81.593	81.688	75.978	75.125	78.088	80.255	83.428	76.063	72.732	82.749	82.26	75.978	77.713	80.387	80.798	76.773	78.422	78.865	75.119	88.551	79.372	77.476	77.861	82.569	82.671	79.611	84.671
Kuba44	79.982	74.101	80.569	82.256	80.738	80.254	81.771	90.132	83.548	74.772	78.379	77.729	80.653	79.907	74.272	81.22	78.497	78.476	82.377	78.632	84.341	78.139	84.066	79.927	81.725	80.31	79.074	84.733	85.014	76.222	78.998	76.37	78.164	81.601	83.633	77.023	82.227	79.568	83.315	77.947	76.64	82.236	81.104	83.716	84.588	83.666	77.712	88.281	80.488
Kuba_versus_Kete
Kete_S1	Kete_S2	Kete_S3	Kete_S4	Kete_S5	Kete_S6	Kete_S7	Kete_S8	Kete_S9	Kete_S10	Kete_S11	Kete_S12	Kete_S13	Kete_S14	Kete_S15	Kete_S16	Kete_S17	Kete_S18	Kete_S19	Kete_S20	Kete_S21	Kete_S22	Kete_S23	Kete_S24	Kete_S25	Kete_S26	Kuba1	Kuba2	Kuba3	Kuba4	Kuba5	Kuba6	Kuba7	Kuba8	Kuba9	Kuba10	Kuba11	Kuba12	Kuba13	Kuba14	Kuba15	Kuba16	Kuba17	Kuba18	Kuba19	Kuba20	Kuba21	Kuba22	Kuba23	Kuba24
Kete_S1	0	66.496	67.017	68.262	68.427	68.466	66.104	64.899	71.025	69.354	75.012	70.686	68.118	64.436	69.225	65.4	72.032	70.876	69.008	67.463	69.751	65.615	73.343	69.057	69.192	69.371	70.166	66.355	70.126	70.232	70.899	64.896	68.323	72.92	67.08	69.034	68.69	66.961	67.276	70.088	65.363	71.195	63.692	67.208	66.537	66.203	68.576	67.265	65.921
Kete_S2	65.177	0	75.379	69.736	73.369	67.787	62.954	66.535	68.358	70.961	65.279	71.036	77.534	72.374	82.112	75.03	82.142	66.638	66.927	76.398	74.457	66.009	69.328	68.887	68.768	68.941	63.86	71.038	65.474	67.319	65.785	65.979	69.482	66.835	69.587	66.65	63.517	62.481	71.206	65.172	66.428	69.438	70.02	65.433	64.955	66.54	66.392	69.314	68.568
Kete_S3	66.632	75.508	0	66.237	76.507	68.363	69.826	68.611	66.103	73.786	68.987	71.794	89.445	71.746	73.761	75.26	79.606	70.957	63.534	72.669	69.982	71.303	63.965	67.424	69.717	70.146	66.316	75.811	63.295	68.686	69.451	65.48	69.716	64.172	64.747	69.033	65.582	63.084	66.562	69.756	65.537	69.078	63.538	66.124	69.44	70.076	67.029	67.091	67.014
Kete_S4	67.426	70.873	66.287	0	68.865	65.354	65.159	72.397	66.549	65.316	70.7	68.982	69.637	65.251	70.248	65.608	66.297	66.644	73.21	67.049	66.76	65.132	69.929	65.267	67.806	69.168	73.853	66.011	67.455	67.791	67.719	69.858	66.788	64.861	69.335	64.963	64.627	66.619	67.154	70.285	68.987	69.964	71.169	66.418	64.02	65.228	65.913	74.128	66.74
Kete_S5	67.078	73.145	75.408	67.226	0	71.861	71.184	64.393	67.598	65.033	71.124	66.864	65.428	68.448	71.488	89.214	82.416	77.112	64.641	73.42	62.663	64.559	65.864	69.283	70.257	63.886	67.404	69.125	63.25	69.627	66.57	65.79	69.065	66.158	75.928	71.256	68.195	62.586	70.586	68.267	65.946	65.83	69.984	71.818	67.659	68.275	66.882	74.354	65.46
Kete_S6	67.229	67.617	68.781	64.503	71.774	0	69.875	65.417	67.551	72.189	72.007	65.013	69.822	66.074	69.555	65.87	68.72	69.35	69.212	69.362	69.322	61.908	70.953	71.505	69.255	64.395	70.86	74.477	69.124	65.739	66.095	66.823	66.927	65.27	68.619	67.814	70.367	68.307	68.729	65.159	68.095	68.362	71.444	68.029	65.646	68.646	67.934	61.299	64.576
Kete_S7	65.52	62.88	69.15	66.05	72.614	69.272	0	70.345	64.346	74.081	72.644	79.069	74	65.483	63.977	77.052	71.732	67.741	73.255	73.024	76.363	73.372	69.874	66.027	65.585	85.888	66.681	74.687	64.407	71.831	66.272	69.537	70.309	61.064	64.82	66.756	63.298	66.801	66.704	64.665	68.249	66.021	66.913	64.233	64.535	74.72	63.873	64.026	69.169
Kete_S8	64.229	66.156	67.263	71.962	64.873	64.157	69.559	0	61.893	64.361	68.066	71.981	69.608	70.632	64.235	68.008	64.797	72.987	70.001	68.294	68.78	183.333	70.188	64.281	64.801	68.571	67.946	63.346	63.455	69.917	65.667	66.359	63.671	65.134	70.013	66.422	63.006	64.105	62.777	69.224	62.107	66.469	64.377	65.956	68.08	71.905	65.483	66.167	66.526
Kete_S9	70.022	67.177	66.465	67.298	67.5	67.393	63.853	62.259	0	70.688	66.537	67.178	66.074	75.276	65.01	70.533	64.598	71.225	69.477	68.175	65.918	62.021	66.135	64.575	67.202	67.074	72.739	67.892	67.409	70.001	66.358	69.656	65.225	71.83	72.938	66.768	68.068	67.36	72.166	64.927	65.739	62.653	73.494	67.679	69.838	66.244	74.835	64.925	63.011
Kete_S10	68.937	71.9	75.856	66.418	65.532	73.102	75.397	65.43	70.694	0	67.216	71.689	72.361	68.73	72.073	68.68	71.95	70.578	66.773	68.685	73.571	66.829	63.025	64.915	67.483	67.364	70.768	70.178	69.773	67.902	67.973	64.139	67.577	67.611	64.6	70.723	69.668	67.151	64.521	67.478	71.657	68.632	62.837	66.648	67.222	70.602	66.798	65.035	63.607
Kete_S11	73.478	67.4	68.755	71.348	72.135	73.188	73.171	69.08	67.909	68.17	0	70.052	66.945	67.346	68.129	72.599	65.497	78.48	71.654	71.462	69.162	71.305	72.332	67.428	74.214	67.11	66.83	70.501	69.362	68.44	66.758	66.671	66.865	64.058	65.53	69.052	67.28	65.755	64.489	62.609	67.631	64.467	69.137	66.793	68.16	62.836	70.088	71.9	62.265
Kete_S12	68.629	70.916	70.577	68.052	66.828	64.829	79.106	72.358	67.514	70.696	69.89	0	73.005	69.796	65.144	73.699	69.717	64.42	71.103	66.638	73.845	68.154	76.802	70.998	68.468	103.067	70.137	64.642	67.638	65.564	68.184	68.782	72.535	61.962	66.172	68.687	64.991	68.899	65.767	72.535	65.784	63.924	63.989	70.095	64.965	66.683	67.876	66.783	64.472
Kete_S13	66.524	77.308	89.225	70.394	65.048	69.447	75.171	68.271	65.255	71.631	64.989	73.573	0	66.641	69.991	84.541	67.747	67.994	67.489	77.918	73.341	67.569	65.981	68.3	65.449	77.358	65.428	69.484	64.183	72.297	63.31	66.556	63.809	63.668	63.843	72.161	73.65	64.022	64.882	68.269	66.937	65.112	68.378	62.447	66.95	66.185	66.513	63.779	66.653
Kete_S14	63.212	71.851	71.48	63.705	68.163	67.214	64.98	70.496	75.501	68.519	65.837	68.687	67.121	0	69.245	68.005	67.859	67.327	74.49	65.323	66.272	65.911	68.243	65.117	67.163	63.152	70.352	74.909	71.072	65.259	68.815	69.553	69.466	67.463	68.192	70.048	66.637	69.263	67.224	69.328	61.455	68.519	67.473	71.568	66.664	67.393	68.123	67.628	63.172
Kete_S15	68.527	82.294	72.78	68.441	71.463	68.704	62.731	64.931	65.771	71.787	67.628	64.795	69.545	68.316	0	78.104	68.433	65.704	68.029	67.869	74.9	67.025	65.885	70.158	66.761	69.307	75.066	77.05	68.269	74.738	66.669	66.315	69.569	64.972	67.05	67.123	64.509	62.554	68.014	65.924	64.112	64.986	64.565	65.155	66.542	66.106	64.754	69.597	69.619
Kete_S16	63.274	75.07	75.367	65.355	88.203	65.278	76.204	68.584	69.71	67.34	71.547	73.023	84.8	67.579	77.536	0	74.552	68.511	69.003	70.819	73.673	65.722	65.888	62.832	67.566	74.5	66.466	70.801	66.374	63.352	71.456	61.452	68.172	63.014	66.225	70.201	67.897	68.354	66.324	65.106	67.671	72.231	70.658	65.593	67.679	66.485	67.747	71.055	72.331
Kete_S17	69.52	81.565	79.906	65.363	83.115	68.604	70.648	64.072	65.043	71.042	64.21	68.588	67.3	68.279	68.625	75.696	0	66.551	68.237	70.544	86.149	68.207	66.181	65.899	65.757	75.69	69.421	69.058	68.014	70.506	72.372	64.207	66.262	63.268	65.576	69.692	62.344	64.047	70.474	66.298	67.783	65.103	65.964	68.419	70.465	69.169	68.634	65.318	67.997
Kete_S18	70.709	68.899	71.351	66.96	77.292	70.673	67.469	73.022	71.526	70.329	77.595	64.616	68.88	67.526	66.492	69.838	67.359	0	67.36	67.652	67.947	66.643	72.044	69.973	76.368	68.667	71.215	63.841	71.771	68.063	67.504	67.491	65.495	69.923	66.663	66.319	66.994	67.123	65.177	66.896	63.912	68.361	64.846	70.041	68.48	65.398	66.49	66.907	71.032
Kete_S19	69.208	67.014	65.444	73.036	65.323	68.1	73.597	70.256	69.42	66.183	71.634	70.726	68.927	75.344	68.68	69.985	67.963	67.558	0	70.611	75.252	72.145	79.248	68.63	70.06	67.677	68.336	65.896	67.285	65.13	65.5	68.225	66.437	68.672	65.092	70.066	67.188	68.68	68.417	68.686	70.838	69.87	67.181	66.516	71.417	67.402	67.684	68.962	62.205
Kete_S20	66.861	75.62	71.703	65.854	73.757	70.008	72.901	68.643	67.985	68.815	69.676	66.663	77.644	66.12	67.549	72.013	70.984	66.925	70.138	0	66.243	66.168	68.543	70.478	65.667	72.357	66.759	68.589	68.061	66.498	68.303	66.94	65.953	67.99	72.839	71.909	70.208	65.822	64.249	73.831	66.048	67.111	66.43	67.038	69.4	67.961	67.982	64.33	66.085
Kete_S21	69.158	74.366	70.316	67.191	63.386	70.72	76.354	69.765	66.701	72.81	69.252	73.72	73.092	67.284	76.324	73.248	87.134	67.722	75.589	66.514	0	65.625	69.827	72.961	71.493	80.478	67.32	64.395	69.23	66.504	65.067	63.576	61.612	65.611	64.592	69.594	70.808	69.91	68.719	66.563	65.823	66.747	65.461	68.393	69.589	69.149	69.301	71.59	65.228
Kete_S22	65.766	67.487	73.031	65.992	65.978	62.772	72.715	184.264	63.567	68.041	70.908	68.22	68.248	66.094	67.332	66.62	68.502	66.32	72.064	67.749	65.904	0	66.056	68.39	67.646	67.055	63.382	64.512	62.236	65.963	65.544	65.121	64.831	66.993	65.932	66.371	64.628	67.089	67.486	64.734	66.933	68.117	65.414	68.526	67.477	67.396	65.401	62.952	67.089
Kete_S23	73.298	70.435	64.266	71.473	66.363	72.863	72.249	71.423	67.771	62.55	72.019	77.235	66.809	68.193	66.562	67.8	67.452	73.122	79.386	69.902	70.442	66.554	0	70.209	73.4	64.57	62.446	70.493	68.754	67.182	68.011	65.91	67.784	63.31	70.293	67.431	66.84	67.43	69.589	67.763	67.774	71.629	65.624	69.155	62.626	64.547	67.372	64.778	70.533
Kete_S24	68.273	69.032	68.176	66.525	70.959	70.905	65.549	65.916	65.127	63.386	67.218	70.996	69.646	66.338	71.024	62.409	66.206	69.991	68.423	70.387	73.146	69.267	69.751	0	71.763	70.208	72.81	68.372	70.363	68.261	66.457	69.058	63.891	66.458	72.129	64.786	69.08	67.826	71.481	61.544	64.363	65.417	66.135	72.528	66.626	70.596	71.435	74.989	69.74
Kete_S25	69.147	69.626	70.511	67.597	72.168	69.583	67.264	66.942	68.762	68.502	74.718	69.166	66.894	67.575	68.522	69.183	67.373	75.462	71.216	65.747	72.217	67.309	71.726	71.818	0	71.095	63.221	69.275	70.239	65.555	64.592	73.101	64.767	68.528	67.431	67.048	64.814	68.848	65.136	67.26	67.906	67.422	68.509	70.03	66.406	61.977	68.661	70.047	68.624
Kete_S26	67.115	68.99	71.819	70.222	64.754	63.544	87.367	69.472	66.386	67.37	65.578	103.398	79.633	63.356	69.438	75.058	76.174	67.921	67.275	71.993	79.964	66.865	63.566	70.141	69.692	0	68.37	66.715	69.778	66.219	64.713	65.429	66.509	64.954	60.637	64.743	69.627	66.949	69.789	63.484	67.039	65.769	65.551	72.352	68.158	63.275	64.748	61.875	73.487
Kuba1	68.822	63.163	65.856	72.698	66.667	70.547	66.472	67.731	71.977	69.93	64.684	69.354	66.336	69.316	74.34	66.802	68.59	70.566	68.19	66.19	66.179	62.129	60.366	72.425	62.701	67.088	0	72.252	70.694	69.822	68.183	68.834	65.044	66.786	77.167	68.671	65.536	68.676	72.53	63.809	67.26	66.463	64.079	72.603	66.523	66.022	73.306	65.265	67.052
Kuba2	64.152	69.21	75.738	65.753	69.001	73.771	74.539	63.147	67.44	67.955	67.971	63.481	69.139	74.999	75.958	70.123	67.574	63.344	65.089	67.17	64.285	63.124	69.087	66.928	67.357	66.533	71.52	0	68.931	69.783	66.036	74.124	64.339	66.343	70.446	60.164	65.581	62.694	64.842	67.815	64.892	67.277	66.301	64.511	68.293	65.555	69.697	64.673	66.96
Kuba3	70.017	66.632	62.782	67.761	64.979	69.633	64.88	65.102	69.043	71.233	69.365	68.612	66.248	71.636	70.144	67.556	69.851	72.209	68.081	68.832	69.903	62.337	68.927	71.198	69.679	70.332	71.83	70.853	0	72.756	65.149	66.22	67.209	66.009	68.447	71.451	70.176	64.774	71.379	65.855	66.886	67.581	68.919	66.383	69.517	65.843	68.041	63.497	68.158
Kuba4	68.533	66.565	69.208	67.349	70.105	66.657	71.316	70.876	69.299	67.3	67.311	64.973	71.372	66.033	74.13	63.126	72.072	66.683	64.86	66.535	65.108	65.789	65.518	66.934	64.961	65.91	69.089	70.051	71.784	0	65.3	66.176	71.871	65.975	65.381	68.192	66.102	66.533	65.884	61.636	68.663	67.321	67.904	70.277	66.676	71.04	67.971	67.997	66.693
Kuba5	71.032	66.394	70.647	67.911	68.085	67.69	66.678	68.4	67.076	67.943	67.533	68.65	64.284	70.527	66.825	72.365	74.398	67.86	65.318	68.663	66.381	66.721	68.827	66.729	65.5	65.962	68.411	68.358	65.104	66.114	0	71.64	66.579	66.979	65.642	69.389	69.835	72.647	72.334	64.815	72.374	67.373	64.388	68.907	64.398	65.788	67.96	65.218	66.694
Kuba6	63.054	66.31	65.59	69.57	66.527	66.617	70.51	67.064	70.247	63.975	66.757	68.728	66.716	69.133	65.579	61.316	64.321	66.491	68.662	66.729	64.299	65.07	64.943	68.545	70.948	64.575	67.544	73.775	63.522	66.776	70.102	0	64.843	66.766	65.084	72.718	77.314	68.286	69.73	70.272	67.603	65.269	65.183	70.038	67.594	64.885	68.228	66.51	64.138
Kuba7	68.422	71.331	70.055	67.926	70.216	67.205	71.404	65.354	67.021	68.43	67.338	72.21	65.505	72.096	69.783	69.621	67.741	66.906	66.398	67.323	62.313	64.603	67.251	65.232	65.598	67.582	67.573	66.275	68.069	72.069	66.984	66.188	0	67.617	68.147	68.984	71.6	70.044	72.408	71.708	69.724	73.05	68.602	65.966	69.024	68.451	67.481	72.188	73.374
Kuba8	72.814	68.562	65.49	66.365	68.227	66.24	63.013	66.877	73.585	68.573	64.543	62.538	65.385	69.196	67.738	65.494	65.107	71.831	68.884	69.145	66.925	68.406	64.286	67.022	68.696	66.713	68.722	67.796	67.209	67.378	68.235	67.626	67.147	0	70.407	67.404	68.916	66.804	69.954	69.485	68.147	73.167	68.982	71.281	66.686	64.925	74.791	69.946	74.927
Kuba9	65.717	69.9	63.871	68.793	75.982	69.403	65.003	70.682	73.63	64.474	65.306	66.897	64.99	68.587	68.05	66.353	65.834	66.538	64.255	73.912	64.038	65.446	69.572	72.186	66.395	60.563	78.095	70.591	68.424	65.531	65.173	66.696	67.38	69.612	0	72.573	67.409	66.322	71.232	69.328	69.227	68.543	64.132	67.571	69.018	67.627	67.181	65.823	67.496
Kuba10	68.072	65.913	68.758	62.85	70.926	68.562	66.866	67.554	67.244	70.589	68.728	68.624	72.515	69.931	67.792	69.843	68.63	65.757	69.284	72.334	69.107	65.625	66.782	64.617	66.525	64.698	68.89	60.648	70.08	67.854	66.88	72.222	67.234	66.158	71.485	0	65.402	66.629	68.207	66.408	73.172	67.308	64.535	67.125	67.537	69.959	71.469	69.664	66.826
Kuba11	68.256	63.717	65.756	65.101	67.612	69.816	63.825	62.867	68.203	68.77	67.109	65.713	75.116	67.583	65.555	69.111	62.889	68.341	66.828	69.651	70.988	63.44	66.605	68.575	64.742	69.918	66.477	67.858	69.63	66.594	67.673	76.63	72.158	67.206	67.279	65.772	0	72.888	71.808	66.054	72.606	73.91	64.462	66.713	67.164	66.444	67.908	64.019	64.49
Kuba12	66.476	63.319	63.41	68.053	63.134	69.141	67.264	65.31	68.239	68.529	65.152	68.38	64.59	69.183	64.006	69.7	65.592	66.902	68.92	66.664	69.704	67.365	67.798	67.53	69.058	67.559	69.825	64.094	64.897	67.405	72.514	68.726	68.604	66.337	66.91	67.464	71.249	0	69.241	77.422	64.395	65.888	65.539	71.712	65.61	68.021	74.465	66.069	68.009
Kuba13	66.998	71.164	66.741	66.46	70.075	68.943	66.85	62.638	72.185	64.091	63.235	64.922	64.012	67.409	67.58	66.761	69.759	63.999	68.291	64.497	67.06	66.939	67.896	70.059	63.85	69.835	72.431	65.004	70.22	67.868	72.067	70.217	70.288	68.188	70.921	68.001	70.978	67.771	0	69.589	67.879	67.874	70.015	65.727	67.068	67.56	73.596	66.686	65.308
Kuba14	67.89	64.207	68.394	69.474	67.451	63.583	63.529	68.409	63.943	67.111	60.996	72.485	68.189	69.79	65.526	65.102	64.436	65.278	66.281	73.124	65.225	61.84	65.974	60.071	66.136	62.907	64.172	68.202	63.384	61.764	62.708	69.474	69.761	66.887	68.386	65.362	64.231	75.758	68.945	0	63.53	66.074	67.612	71.732	66.937	68.81	70.707	66.225	62.374
Kuba15	65.345	66.855	66.511	69.869	66.713	69.533	68.784	63.368	67.439	70.803	67.572	67.346	67.851	61.765	65.181	68.857	69.124	65.308	70.907	67.018	66.432	67.237	68.133	64.093	66.001	68.469	69.004	66.876	65.632	69.367	72.805	68.908	70.397	66.971	70.543	74.13	72.951	65.131	68.647	65.132	0	69.185	70.187	66.31	73.528	70.607	71.449	67.185	67.603
Kuba16	69.086	68.935	69.533	69.253	66.744	67.808	65.158	65.768	63.608	68.636	63.16	63.931	65.91	69.962	65.326	73.126	65.644	67.611	69.928	67.31	67.077	67.723	71.217	64.819	66.064	65.477	67.522	68.33	66.389	66.92	66.155	65.862	70.878	71.3	68.654	67.238	74.423	65.423	67.001	66.269	68.635	0	65.621	70.13	70.255	68.464	70.761	67.544	67.026
Kuba17	63.469	72.531	64.467	72.292	70.476	71.726	66.726	65.679	74.317	62.425	69.424	64.899	70.006	69.092	64.962	71.166	66.952	65.175	68.449	66.847	66.168	65.679	65.811	67.015	68.141	66.469	65.333	68.484	69.299	70.356	64.501	66.751	68.647	68.448	65.213	66.22	65.721	65.435	70.972	69.858	70.129	66.286	0	67.307	68.502	72.449	68.446	70.538	66.16
Kuba18	65.617	65.68	65.82	66.301	73.357	67.809	63.46	66.19	68.276	65.946	66.128	71.382	64.33	71.506	65.133	66.906	68.309	69.33	66.154	66.873	68.823	68.676	68.004	71.729	68.438	71.794	73.034	64.993	65.482	70.879	66.791	69.814	64.538	69.453	68.572	67.738	66.692	69.898	66.565	72.839	65.897	70.554	66.769	0	67.654	67.419	67.026	66.979	63.982
Kuba19	66.232	65.756	70.896	63.978	67.091	67.154	65.457	68.999	70.977	67.59	67.114	65.034	68.76	68.314	66.611	69.52	71.647	69.099	71.41	69.055	69.904	67.414	61.997	66.435	65.596	69.976	68.383	69.293	68.638	67.118	62.754	68.289	67.478	65.474	69.33	67.123	67.835	66.126	67.666	67.478	72.681	70.998	67.071	67.117	0	66.303	64.69	69.125	62.909
Kuba20	65.803	66.986	70.001	65.278	68.854	68.323	74.474	72.289	66.319	69.165	62.486	65.803	67.274	68.06	66.03	66.776	69.605	67.28	66.541	68.503	68.955	67.142	63.626	70.885	61.536	62.824	65.678	66.034	64.394	71.593	66.091	64.31	66.174	63.222	67.656	69.508	65.634	67.167	67.393	69.615	69.582	68.244	71.122	67.46	65.644	0	66.061	64.099	66.609
Kuba21	67.692	66.234	67.959	64.944	67.37	67.827	62.984	66.874	74.066	65.338	67.573	68.6	66.651	68.271	64.756	66.67	68.178	65.286	67.236	67.094	69.626	64.308	66.753	70.912	68.127	66.167	73.253	69.972	66.643	67.676	66.349	68.774	64.586	72.685	66.225	71.235	67.02	73.502	73.517	70.943	70.516	70.135	67.713	67.056	64.485	65.748	0	63.328	68.809
Kuba22	66.839	71.03	68.244	74.467	73.452	62.65	65.414	67.374	66.342	65.234	71.315	65.883	66.446	69.407	69.696	72.894	66.482	66.794	69.803	65.003	73.118	63.88	64.176	76.062	69.052	62.652	67.342	66.746	62.748	69.289	65.277	68.278	71.637	69.279	67.335	70.903	65.46	66.324	67.903	67.046	67.579	68.391	70.691	68.421	70.198	65.32	63.469	0	65.696
Kuba23	65.746	68.578	66.823	66.822	67.978	64.68	69.018	67.796	64.214	64.345	61.987	65.727	66.901	65.315	70.954	74.101	68.267	71.144	62.337	66.156	65.762	67.027	70.825	71.3	68.178	73.905	68.559	68.357	67.306	68.442	66.456	64.645	71.943	73.898	67.954	67.56	63.882	67.771	66.743	64.53	66.665	68.627	65.201	63.951	62.892	66.662	69.372	64.916	0
Kuba24	69.678	66.058	67.373	65.062	67.309	69.987	67.611	67.346	67.413	68.255	68.738	64.543	69.909	67.459	65.785	66.227	68.404	63.714	68.302	68.437	64.758	64.479	62.216	71.624	64.261	66.713	68.883	70.95	68.191	67.197	68.71	64.207	66.288	65.443	65.27	68.526	75.718	73.169	66.139	68.908	67.246	66.721	65.265	67.872	68.179	64.241	69.744	71.996	75.695
Kuba25	66.609	69.838	68.568	72.149	66.214	69.387	69.928	65.354	67.928	64.633	68.858	64.451	70.974	66.424	66.075	67.745	65.959	70.6	66.22	65.474	64.019	62.81	72.031	64.782	67.083	65.959	67.23	67.667	64.033	69.365	64.182	64.883	66.104	67.098	66.138	68.398	65.144	74.289	70.042	68.037	65.966	73.65	77.551	68.481	66.388	70.907	69.406	68.077	65.56
Kuba26	64.883	65.399	64.136	67.942	65.969	67.353	67.757	67.351	67.652	65.683	65.438	69.274	66.387	73.024	67.923	71.529	66.07	66.128	65.887	66.277	65.673	66.262	70.597	62.411	70.144	66.958	65.772	70.972	67.842	75.496	68.66	70.132	63.723	69.485	65.227	66.732	74.5	68.757	66.258	69.865	67.657	66.57	62.878	64.667	70.152	67.966	67.839	66.065	67.464
Kuba27	67.878	63.616	64.713	67.123	63.477	68.526	68.225	68.019	65.503	71.348	63.66	63.001	65.991	69.389	71.484	68.845	69.226	65.33	62.783	66.393	66.299	62.752	66.258	66.113	64.68	66.287	60.903	71.141	65.214	71.718	71.194	68.48	69.551	64.101	68.6	64.317	65.212	76.782	70.719	73.215	69.775	69.396	68.466	64.553	73.325	68.088	68.53	69.432	67.39
Kuba28	66.073	67.557	68.768	72.252	68.692	64.353	66.954	66.572	67.159	63.597	67.674	72.386	66.198	65.426	69.299	65.626	65.426	67.231	67.536	65.061	62.843	68.767	65.057	68.698	67.239	64.29	69.212	71.93	64.135	67.217	78.845	72.375	64.864	62.584	67.28	74.706	70.689	66.517	68.179	67.952	67.82	70.244	66.12	73.504	64.543	69.012	67.695	67.695	65.217
Kuba29	63.507	65.033	68.664	68.519	76.463	71.67	69.01	66.199	68.71	66.499	69.1	60.101	68.889	67.272	62.875	65.075	66.71	64.274	67.585	67.419	64.701	66.032	62.665	73.944	67.135	65.517	78.507	73.34	67.32	63.095	66.135	73.531	66.143	65.609	74.056	68.432	70.145	65.584	67.668	68.055	63.543	65.31	63.17	67.149	66.491	66.181	70.812	65.78	61.006
Kuba30	65.783	67.992	69.248	70.35	65.519	65.962	70.383	68.178	67.774	68.667	64.009	65.794	66.761	67.79	68.195	68.219	69.129	65.402	66.644	65.75	63.204	64.347	66.618	64.377	69.476	68.757	67.741	68.963	69.168	64.068	68.484	69.853	67.094	66.442	65.892	68.529	68.41	73.296	64.738	70.42	70.589	65.399	63.659	64.553	65.134	67.539	71.402	68.646	79.577
Kuba31	65.602	69.3	63.684	66.968	65.001	71.204	65.283	66.447	69.823	68.144	64.399	69.94	65.081	64.186	65.12	69.496	65.118	68.564	65.635	68.694	67.732	71.699	67.447	69.545	66.37	71.534	67.224	70.389	71.816	68.741	67.109	71.467	67.747	72.509	66.32	72.579	72.734	67.308	66.178	65.975	76.911	68.336	64.03	68.14	66.018	66.443	69.605	69.042	70.474
Kuba32	65.368	63.518	70.4	66.914	64.135	74.512	69.367	69.657	68.081	65.44	65.994	68.633	66.328	70.812	66.551	70.109	67.052	65.617	67.239	71.837	65.457	68.651	68.267	63.54	66.486	70.537	70.444	69.378	69.276	72.147	64.936	66.099	67.772	68.011	64.159	64.263	68.319	67.029	64.388	64.416	70.036	67.222	68.872	72.331	71.692	63.877	65.679	70.277	72.983
Kuba33	65.222	66.209	70.826	66.617	70.99	68.831	68.693	64.519	73.742	66.448	65.347	65.685	69.829	69.141	64.215	65.349	65.613	67.423	66.147	69.053	65.603	59.772	63.998	66.422	62.937	63.14	72.633	74.557	66.144	68.152	70.533	70.976	65.568	65.497	67.717	66.459	73.961	61.504	66.813	68.036	60.83	66.44	65.935	72.233	73.294	65.679	63.974	67.876	80.978
Kuba34	66.75	71.908	65.883	66.15	74.992	67.856	67.675	66.435	69.476	69.592	65.933	69.382	72.575	73.768	66.695	68.182	69.473	66.594	63.553	64.754	68.664	63.748	64.146	70.903	68.184	63.922	68.613	68.365	65.551	76.124	68.274	67.221	67.795	62.15	71.654	72.247	68.215	67.705	71.993	75.293	64.511	67.434	63.926	65.15	70.592	70.46	68.279	65.535	66.856
Kuba35	70.714	71.462	67.847	65.028	63.377	69.946	64.929	66.965	65.84	69.403	66.383	65.493	66.222	69.126	61.974	62.513	69.553	67.118	63.527	64.815	64.093	66.924	66.241	65.034	63.319	65.382	73.035	69.339	68.187	66.942	65.273	64.632	68.162	67.217	62.794	66.157	67.515	69.396	72.106	69.056	71.397	67.548	72.186	69.08	74.488	65.723	68.772	65.644	62.66
Kuba36	71.637	65.748	65.827	69.334	67.971	68.564	67.033	70.219	70.799	64.094	70.222	68.361	69.499	75.252	68.241	64.481	64.441	66.708	63.472	65.815	62.994	72.295	68.305	66.959	63.945	67.504	69.751	74.191	66.041	68.701	68.423	69.997	67.984	66.932	79.23	73.049	65.815	67.491	65.741	61.662	61.043	67.946	63.636	67.464	65.676	65.728	70.135	66.508	68.311
Kuba37	64.559	67.886	63.657	66.174	62.95	67.147	64.252	66.827	65.599	68.244	64.73	64.661	66.068	67.24	68.266	66.074	72.328	62.492	67.198	71.539	69.244	60.447	67.17	72.338	67.566	65.613	68.455	70.266	70.273	72.477	69.662	71.949	75.168	67.369	67.689	64.134	73.067	64.287	69.297	69.372	67.091	66.075	67.733	68.577	68.627	65.934	63.715	63.596	69.166
Kuba38	64.023	61.483	64.523	66.169	68.571	67.422	66.328	69.889	66.975	70.025	71.416	66.466	60.584	67.006	69.473	66.523	63.084	63.559	70.9	64.25	69.1	66.739	66.568	66.669	66.347	66.297	70.948	68.109	68.958	68.745	68.542	68.349	69	66.468	66.358	68.693	65.259	88.605	66.823	79.886	69.147	71.505	67.32	70.205	62.523	68.936	73.971	68.361	72.457
Kuba39	62.798	61.245	68.165	65.464	69.679	67.91	61.408	66.037	73.742	66.05	65.253	68.813	67.628	70.196	66.79	68.591	65.163	63.995	64.045	70.624	59.505	62.601	65.277	65.824	69.6	62.677	69.743	70.763	67.379	69.888	70.013	71.208	65.895	65.391	71.282	67.741	66.309	63.629	66.562	69.412	67.768	67.289	68.337	75.077	69.172	68.206	78.782	67.791	68.526
Kuba40	69.27	66.969	66.642	66.715	68.929	66.028	66.418	67.744	62.995	68.281	64.913	62.074	68.959	63.197	68.929	66.717	68.759	67.583	65.763	66.201	67.776	67.336	68.055	64.703	65.242	62.328	73.424	67.247	65.23	74.262	68.468	70.949	66.439	67.046	68.299	68.088	68.032	68.223	69.297	70.896	71.709	86.088	68.446	77.209	70.166	71.826	69.892	68.686	68.504
Kuba41	67.854	66.341	62.261	66.583	65.26	66.552	71.452	70.625	68.649	66.944	69.847	70.592	68.953	65.261	68.021	69.908	72.316	67.099	67.949	70.963	69.543	68.106	67.672	69.52	72.016	68.171	62.75	71.569	70.887	67.504	68.483	64.013	67.05	66.568	66.321	66.933	65.94	67.879	68.125	68.326	64.89	71.807	70.551	69.105	70.397	70.793	63.92	68.011	66.045
Kuba42	64.613	66.811	62.769	68.332	67.286	69.757	68.347	65.145	68.72	69.089	67.082	65.78	62.293	69.321	71.018	69.151	67.898	66.842	65.57	71.512	70.678	66.941	68.279	67.454	70.703	62.142	68.32	69.016	69.057	63.799	71.525	73.316	61.198	68.096	68.174	68.187	75.181	66.676	70.873	65.746	65.801	66.46	70.27	63.866	67.862	63.28	72.398	68.822	69.118
Kuba43	67.225	68.634	64.782	69.16	60.605	71.097	66.33	72.181	65.847	66.646	65.486	70.703	64.454	65.989	63.882	69.939	68.638	65.326	65.55	67.008	69.44	72.06	69.101	63.575	68.692	65.478	65.892	67.902	67.955	66.103	71.164	69.177	64.407	69.835	66.171	65.693	67.653	76.123	66.72	69.764	72.015	68.616	70.557	65.091	71.804	73.015	64.619	67.63	68.422
Kuba44	63.955	66.996	66.245	64.997	68.656	63.885	66.267	62.767	62.846	65.805	60.956	59.758	63.981	66.908	63.463	62.427	66.574	64.064	63.129	68.324	63.01	61.027	63.761	69.071	61.393	67.534	66.294	64.979	62.361	72.229	65.579	66.609	62.262	60.099	64.772	64.641	64.181	63.221	70.305	64.42	64.686	61.738	61.539	70.209	67.14	60.973	62.6	66.209	62.261
Kete_N1	66.679	71.054	65.848	69.951	60.172	65.857	71.017	66.771	65.985	70.049	64.336	62.761	72.467	71.391	78.347	71.147	67.867	68.091	63.419	64.983	62.425	64.695	66.232	66.432	64.494	71.254	66.003	67.059	64.134	68.302	60.71	67.168	67.14	68.593	63.981	67.921	69.718	64.692	63.352	70.106	68.845	67.598	71.595	68.664	65.761	72.226	67.354	62.613	61.784
Kete_N2	62.845	62.948	64.737	64.768	64.675	63.129	66.226	63.68	74.333	65.688	60.996	65.682	63.868	68.036	74.929	62.488	66.461	63.077	70.184	67.115	69.234	64.774	63.436	65.566	68.863	64.555	64.033	66.518	61.867	66.168	61.258	63.798	67.518	64.6	70.256	61.572	68.121	64.612	65.382	68.884	61.511	61.309	70.972	67.919	59.567	74.586	63.872	64.086	63.169
Kete_N3	64.916	64.334	65.933	66.7	71.53	65.787	66.643	61.97	76.884	63.182	66.396	69.241	68.6	73.123	65.335	66.957	65.588	63.275	64.793	68.599	62.62	63.089	67.556	66.425	64.726	67.482	72.731	73.498	66.005	70.585	66.78	68.092	69.085	70.076	74.477	69.916	64.189	66.013	81.984	66.121	66.98	68.392	67.865	65.974	68.058	65.491	69.72	66.327	69.899
Kete_N4	64.71	66.203	63.992	64.167	62.707	62.443	62.253	62.422	72.798	65.017	62.757	66.628	63.768	62.369	68.281	62.331	59.037	65.547	63.368	65.543	64.724	65.778	65.969	63.877	61.128	62.063	60.351	63.966	61.003	63.352	65.574	61.13	66.51	64.706	70.499	69.364	59.872	64.253	66.021	66.26	60.734	69.657	62.89	57.267	67.9	75.226	68.106	65.922	66.952
Kete_N5	61.793	65.525	65.823	62.983	68.652	65.696	61.57	64.745	62.953	62.084	63.448	64.701	63.156	69.223	66.209	61.032	60.309	63.856	70.462	63.19	61.811	62.659	62.79	63.844	63.832	68.676	65.987	65.961	67.312	66.936	63.413	68.707	63.59	62.188	64.654	72.345	68.284	66.396	68.26	95.003	61.722	66.869	64.314	61.776	68.099	73.464	63.41	65.332	68.55
Kete_N6	69.417	67.653	66.256	69.286	70.647	67.097	64.371	64.697	65.424	69.093	71.04	68.462	63.224	64.282	67.758	70.192	64.749	63.661	67.002	66.508	66.889	69.729	64.413	68.758	67.167	69.976	68.492	66.195	63.61	67.23	64.984	71.545	64.375	64.376	68.922	65.756	68.106	66.999	69.879	65.444	62.204	71.038	62.826	73.133	69.25	67.096	69.954	64.919	67.163
Kete_N7	63.56	67.582	61.568	71.544	68.359	68.886	63.497	66.862	70.988	67.118	56.589	65.93	64.592	67.526	66.216	62.384	67.138	64.729	67.535	63.129	68.012	67.963	61.101	66.253	65.208	61.876	65.98	71.693	68.961	67.192	64.457	65.872	60.516	66.651	65.155	69.778	62.81	64.665	67.465	60.48	64.686	63.164	66.027	60.76	67.916	72.675	67.01	67.155	64.796
Kete_N8	64.772	68.82	63.569	69.175	64.494	71.715	64.397	64.602	68.04	67.188	64.829	63.71	66.65	67.283	71.586	66.636	69.198	66.721	66.685	67.762	62.244	64.019	62.657	69.023	59.784	68.468	64.517	68.406	67.619	69.548	63.51	72.008	63.429	63.791	72.325	71.42	62.885	63.828	62.467	59.671	65.958	68.087	67.401	65.061	69.033	67.186	59.226	65.904	66.99
Kete_N9	68.803	60.51	67.543	69.37	65.406	66.885	64.146	67.126	66.028	63.186	65.644	72.512	66.331	63.584	63.163	63.71	62.553	65.93	72.756	66.924	62.315	72.548	66.433	75.156	64.148	63.531	64.744	71.096	70.323	65.758	67.272	65.979	62.34	64.612	63.389	63.975	63.729	65.42	69.237	80.812	66.981	66.19	69.225	67.612	70.064	75.77	66.581	65.855	61.321
Kete_N10	70.04	70.389	68.512	66.711	64.066	67.869	70.503	66.989	66.438	68.305	66.201	63.789	67.936	68.73	65.303	69.44	68.395	65.102	63.982	72.12	66.619	68.944	71.172	69.584	72.387	70.424	66.748	69.236	67.55	67.67	65.309	75.584	68.25	67.697	73.415	63.209	75.364	64.441	66.235	62.769	69.608	65.866	70.13	65.833	67.711	70.84	69.7	65.185	62.307
Kete_N11	65.292	60.998	62.358	67.759	62.184	68.218	68.876	62.719	66.052	68.207	61.529	68.322	62.612	65.398	66.596	64.805	63.527	71.486	64.072	65.804	63.484	62.581	65.674	63.214	66.886	63.768	64.085	66.662	67.716	69.278	65.11	68.066	61.65	66.925	60.217	62.67	66.901	63.258	67.205	65.818	64.456	68.225	65.381	67.325	63.769	63.135	63.62	68.708	67.542
Kete_N12	66.835	70.142	69.003	70.787	69.876	68.876	67.215	64.746	68.854	69.33	64.067	72.204	68.075	66.949	63.597	64.679	67.623	68.731	70.897	67.343	61.813	68.473	67.526	70.601	69.254	67.364	70.952	68.568	63.226	66.992	64.208	74.652	67.547	69.683	69.226	67.523	66.3	66.352	75.267	65.937	67.379	67.882	67.601	68.931	66.487	69.268	70.793	69.491	66.471
Kete_N13	64.199	70.051	60.199	65.653	72.866	64.591	69.594	63.834	67.286	68.476	65.85	58.279	71.28	69.782	64.501	64.146	65.591	65.27	62.683	63.096	65.236	64.654	61.313	66.175	66.423	64.901	67.054	67.953	63.648	62.653	66.28	75.471	63.066	68.011	64.749	66.133	69.418	64.499	65.128	65.593	65.665	67.783	67.244	65.977	65.899	70.117	67.378	62.183	68.503
Kete_N14	63.797	59.152	67.771	63.844	61.469	66.199	61.703	64.018	65.41	60.922	64.127	60.555	61.824	69.648	68.487	63.237	63.562	64.114	65.29	66.908	62.182	63.331	58.142	63.078	55.997	62.144	69.109	62.914	61.182	67.979	60.384	65.546	60.154	62.048	61.687	62.62	61.714	64.018	64.101	78.239	63.36	67.66	60.564	66.27	59.816	64.543	66.171	65.634	65.194
Kete_N15	65.814	67.154	66.124	67.792	62.762	70.022	64.814	64.365	66.125	65.182	67.02	65.305	69.175	66.288	60.689	65.927	65.243	67.675	68.196	62.093	65.038	66.477	62.826	67.133	62.401	65.389	69.873	66.347	64.601	70.284	65.718	62.941	63.61	68.673	62.979	63.038	65.104	66.463	66.175	80.012	61.712	64.156	67.017	70.65	65.42	73.275	65.504	60.271	65.54
Kete_N16	61.066	65.217	63.904	66.367	61.677	67.75	63.683	68.737	65.289	61.87	69.11	62.473	63.796	65.752	66.08	61.855	64.598	67.426	60.607	61.74	63.201	63.787	66.722	60.474	65.08	65.422	64.839	64.78	72.443	61.26	61.831	67.456	64.16	62.023	62.52	70.604	65.098	62.994	69.383	101.407	60.232	65.506	63.258	64.521	66.008	67.634	67.404	68.815	67.571
Kete_N17	68.164	66.828	63.85	69.09	64.119	67.199	70.428	67.862	67.738	66.56	70.908	67.28	71.771	66.027	73.864	66.889	72.017	73.375	66.618	67.013	68.54	65.506	69.242	64.634	67.343	66.375	69.234	62.591	67.877	66.887	67.595	63.469	69.632	64.604	65.397	73.916	64.215	67.779	69.553	69.708	70.361	68.453	69.487	65.417	65.324	66.746	72.097	66.225	72.478
Kete_N18	70.429	66.971	66.981	65.177	65.922	64.218	60.789	66.251	71.228	61.36	63.66	60.717	66.355	67.137	64.387	62.918	63.698	68.486	63.808	65.848	67.943	60.503	65.101	64.215	65.612	65.14	72.674	66.175	62.489	66.888	64.125	65.9	61.881	66.055	66.102	64.975	67.542	68.795	68.376	65.102	66.459	63.421	66.691	71.53	68.584	66.476	71.2	63.822	66.711
Kuba_versus_Lele
Lele1	Lele2	Lele3	Lele4	Lele5	Lele6	Lele7	Lele8	Lele9	Lele10	Lele11	Lele12	Lele13	Lele14	Lele15	Lele16	Lele17	Lele18	Lele19	Lele20	Lele21	Lele22	Lele23	Lele24	Lele25	Lele26	Lele27	Lele28	Lele29	Lele30	Lele31	Lele32	Lele33	Lele34	Lele35	Lele36	Lele37	Lele38	Lele39	Lele40	Lele41	Lele42	Lele43	Lele44	Kuba1	Kuba2	Kuba3	Kuba4	Kuba5	Kuba6
Lele1	0	90.616	80.816	74.624	75.867	84.12	82.974	94.175	90.479	77.648	79.337	77.173	76.08	84.812	74.692	75.808	80.22	99.556	73.855	84.374	93.512	85.534	92.012	75.993	78.059	83.675	84.756	86.381	78.262	76.037	82.465	75.015	86.29	80.412	78.552	98.689	84.422	80.987	78.471	198.293	79.319	83.547	78.624	79.729	76.309	71.441	70.092	75.164	73.12
Lele2	91.701	0	83.663	78.115	74.871	83.134	80.04	84.244	78.418	78.384	93.718	78.186	76.66	84.992	75.736	80.092	78.174	94.125	79.342	88.404	84.869	82.809	78.536	76.38	102.392	84.275	97.132	84.545	82.963	82.251	79.734	77.852	85.113	90.025	75.859	92.625	87.911	79.454	77.895	85.931	76.59	82.528	86.126	80.348	75.23	83.214	76.949	79.033	79.338
Lele3	85.138	84.098	0	81.92	77.21	81.57	98.038	83.141	83.855	79.204	85.348	79.354	82.086	79.712	81.494	80.129	80.1	81.072	75.491	82.34	84.062	86.928	80.363	80.555	78.321	81.617	82.111	81.833	86.993	80.781	80.032	81.991	88.936	82.629	73.959	83.797	78.606	75.609	81.538	76.371	89.622	87.217	93.383	82.649	78.469	81.309	75.537	74.736	82.069
Lele4	77.03	79.688	82.954	0	84.973	86.842	82.217	77.056	77.122	74.263	72.019	77.546	74.989	82.225	78.314	87.897	84.515	79.523	82.786	84.839	84.984	86.089	75.799	82.449	78.175	78.33	81.979	77.444	77.874	88.773	104.042	80.364	83.157	80.364	76.614	80.635	79.73	79.121	89.895	86.413	85.126	80.72	77.195	74.039	76.682	76.696	74.467	80.475	86.578
Lele5	79.286	76.596	78.377	83.842	0	83.095	78.328	84.83	79.93	87.945	77.366	81.788	83.579	73.144	79.528	85.216	79.41	80.067	83.365	80.431	80.894	77.183	76.253	82.111	78.761	79.268	72.836	86.092	84.219	77.052	76.556	82.692	83.683	78.617	85.808	81.112	76.483	79.627	82.112	81.376	80.318	79.996	80.595	80.49	82.756	78.027	81.801	78.974	81.763
Lele6	86.277	84.411	81.527	86.654	82.823	0	83.359	76.507	81.206	79.266	87.054	80.681	79.13	77.877	79.665	78.312	84.201	82.682	81.021	85.696	75.76	76.851	78.303	82.232	76.695	81.553	83.977	83.26	81.315	79.66	83.007	82.36	82.205	82.242	79.841	78.466	84.476	77.573	81.985	80.15	77.3	78.665	79.063	78.63	81.948	83.03	79.115	82.365	82.424
Lele7	85.201	80.369	97.39	79.863	78.537	81.853	0	82.576	85.662	79.315	79.428	87.279	79.996	82.303	81.143	78.509	79.226	80.216	70.654	86.066	96.169	92.082	82.229	81.095	79.941	75.634	78.994	89.79	85.684	78.996	76.344	82.625	86.101	83.144	79.665	84.356	79.373	86.774	81.922	83.664	79.101	78.803	79.107	81.758	78.769	76.025	78.766	79.588	79.115
Lele8	94.44	81.616	80.739	74.212	81.347	73.194	79.813	0	90.013	72.893	85.387	83.547	74.552	75.819	68.722	75.382	75.308	99.629	75.882	104.016	90.42	99.939	88.297	76.822	81.064	99.388	82.177	81.683	81.317	79.203	79.069	81.436	86.98	93.135	78.284	101.122	156.24	87.558	90.99	85.991	93.702	87.989	76.8	81.88	75.528	76.848	76.871	71.418	73.08
Lele9	90.689	78.906	82.956	76.621	77.866	79.6	85.699	91.814	0	79.242	77.81	80.554	79.352	81.972	77.461	94.133	83.572	81.258	73.254	80.901	88.073	93.133	84.648	81.675	83.29	80.67	86.75	89.161	79.089	79.43	84.726	77.679	78.802	79.549	77.393	78.412	77.174	87.252	95.504	97.377	77.289	85.359	84.997	79.939	79.012	74.129	78.617	80.904	74.238
Lele10	80.473	81.227	80.094	74.133	88.104	79.368	80.719	76.087	80.589	0	81.092	86.157	84.084	87.488	79.679	83.267	82.546	80.488	77.788	97.886	81.491	78.476	74.419	83.469	78.903	74.544	79.206	75.265	76.157	80.991	84.319	77.136	83.527	73.208	82.075	81.276	82.226	83.795	76.162	78.84	81.078	78.974	83.359	80.741	77.376	80.994	76.863	84.019	78.746
Lele11	80.04	94.29	83.662	70.912	74.886	83.526	78.462	87.243	78.093	77.957	0	81.789	77.074	76.191	76.823	75.507	77.647	78.187	75.62	76.207	91.011	88.892	74.686	76.9	83.281	89.452	242.626	77.188	85.401	73.47	74.262	72.776	82.015	86.552	77.123	78.032	77.944	86.846	76.54	82.14	81.764	77.936	79.944	92.321	76.034	78.82	76.331	83.066	76.892
Lele12	76.552	76.66	78.063	75.169	80.388	77.463	86.353	83.582	80.171	82.638	82.622	0	73.829	82.34	74.913	80.088	77.204	77.332	79.813	91.54	84.042	83.882	83.932	72.955	86.234	89.675	80.045	94.316	76.254	75.339	76.327	78.117	101.108	111.084	77.139	87.964	158.099	91.101	82.257	80.759	91.27	79.148	85.255	84.934	76.993	76.282	74.231	78.122	77.827
Lele13	78.745	77.422	81.275	74.741	81.677	77.904	79.759	76.602	79.22	82.679	80.249	74.995	0	79.443	72.941	75.608	79.628	78.858	84.781	76.86	81.885	81.459	77.804	78.957	80.258	77.931	72.172	76.983	76.366	87.353	77.905	80.687	76.581	79.341	82.961	76.934	82.944	85.66	75.395	79.748	78.965	75.35	77.947	83.309	83.225	87.953	79.081	84.3	82.301
Lele14	88.092	88.404	81.147	80.876	73.88	79.96	83.229	78.435	83.709	87.325	78.298	85.576	80.297	0	79.052	91.488	79.424	80.6	79.262	85.946	76.878	74.865	78.836	79.762	77.61	79.822	80.786	77.891	81.125	85.855	86.199	80.227	80.404	78.372	76.639	76.59	78.025	87.553	88.892	75.399	76.939	82.354	78.63	83.3	73.438	81.488	81.779	77.991	78.716
Lele15	77.451	78.347	82.945	77.472	78.723	79.786	82.337	72.289	81.18	79.97	80.51	77.4	75.173	79.086	0	82.302	78.639	78.305	81.644	87.213	78.025	77.951	81.148	87.091	83.963	80.614	80.9	86.166	80.417	78.016	80.637	81.21	80.295	80.858	84.334	75.967	77.898	76.9	75.98	77.35	79.181	79.089	80.62	75.854	80.482	82.369	80.367	84.077	82.782
Lele16	78.464	81.667	81.59	88.22	85.493	80.04	79.725	78.644	94.899	81.764	77.263	82.996	76.022	91.582	83.103	0	82.498	78.936	74.597	79.103	82.453	82.546	78.276	85.265	79.013	76.341	78.849	74.006	75.571	98.356	87.643	81.734	77.148	78.398	79.489	76.986	78.121	78.249	85.98	79.541	76.451	81.89	80.073	80.849	80.815	81.083	80.914	79.633	77.009
Lele17	82.658	80.563	79.827	84.489	79.421	83.075	80.621	76.543	83.062	80.987	78.728	78.616	78.448	78.79	76.872	80.693	0	76.991	82.822	76.694	79.166	77.776	75.395	86.878	80.784	80.201	82.015	71.806	76.47	84.088	80.042	76.383	81.813	75.07	82.587	76.552	80.296	82.024	75.958	79.876	81.416	81.462	74.7	78.162	84.774	82.723	82.737	83.156	77.351
Lele18	98.684	91.979	78.552	74.886	76.277	78.395	76.579	97.752	80.629	76.987	75.843	74.737	74.374	76.283	74.859	76.342	75.131	0	73.53	92.584	105.915	93.83	241.13	74.66	81.187	81.105	78.368	88.27	79.068	79.926	72.21	69.799	76.507	86.583	74.203	126.255	79.901	80.763	103.486	84.408	82.044	102.962	78.138	76.671	73.946	71.822	73.037	77.236	70.253
Lele19	75.761	80.194	74.943	81.641	83.493	80.614	71.173	78.82	73.308	77.097	76.347	81.317	84.554	77.668	80.562	73.364	83.302	77	0	76.046	77.781	76.118	74.587	76.709	77.662	77.538	75.49	75.856	77.079	82.193	79.067	79.415	78.83	81.83	79.754	83.054	75.529	80.424	78.669	77.652	80.587	80.035	78.136	78.093	84.491	79.703	75.804	84.215	77.428
Lele20	84.244	87.317	79.037	81.343	76.57	83.102	84.994	103.824	79.473	93.897	77.14	87.826	74.304	82.894	85.293	75.673	75.982	93.172	74.51	0	87.661	107.701	75.686	78.436	87.877	91.672	74.338	90.849	78.602	71.468	74.587	72.886	92.797	88.663	76.622	83.185	90.089	85.2	97.934	84.073	107.671	78.817	77.299	82.807	72.088	79.716	76.003	74.136	78.828
Lele21	92.741	83.143	81.675	80.989	76.273	72.97	93.124	89.587	85.752	77.935	89.008	82.472	78.791	73.603	73.989	79.503	75.82	106.84	74.413	87.057	0	93.533	171.9	77.106	78.646	77.326	87.811	118.633	82.136	71.204	77.859	75.416	76.148	92.413	72.748	123.752	75.107	81.948	81.613	96.599	75.883	83.079	76.191	80.793	70.249	73.663	73.684	76.434	80.173
Lele22	88.802	82.08	83.201	82.996	72.954	74.171	88.888	100.756	91.834	75.577	89.075	83.475	79.394	71.463	75.094	79.459	74.848	95.992	73.472	107.237	94.261	0	96.696	79.667	76.23	106.85	92.587	95.305	78.291	76.265	74.893	72.287	81.145	75.268	76.785	98.347	80.054	82.04	97.767	89.121	89.194	90.601	78.738	87.581	76.053	75.207	73.628	75.894	75.223
Lele23	90.17	76.252	76.724	71.923	73.097	74.733	79.153	88.736	85.097	69.913	72.484	84.748	73.82	75.734	77.382	75.096	73.441	243.253	71.236	74.738	173.223	97.648	0	72.503	84.737	82.105	76.296	81.964	82.035	72.507	71.34	75.992	86.511	81.656	79.877	130.97	80.922	73.02	80.675	81.16	71.472	99.482	81.191	78.106	78.093	76.482	74.272	76.195	74.205
Lele24	78.184	78.08	81.976	83.264	83.006	83.297	82.472	79.952	84.508	83.568	79.262	74.583	79.961	79.904	88.316	85.696	86.538	78.368	79.193	83.252	81.531	83.87	76.497	0	79.868	77.267	80.035	84.444	79.751	84.43	76.91	83.629	78.414	80.825	80.878	75.118	79.232	84.908	80.555	79.326	74.877	79.383	78.804	80.336	76.951	75.737	81.166	77.538	84.67
Lele25	79.589	102.905	78.492	76.464	77.529	75.085	79.039	82.595	83.146	77.001	84.509	87.03	78.212	75.961	83.269	76.928	79.888	83.152	77.331	88.887	81.304	78.913	84.604	77.729	0	74.767	85.126	85.787	81.309	75.939	74.718	77.151	89.67	83.661	79.431	80.723	87.422	115.063	79.977	76.375	78.622	79.365	84.807	79.419	82.177	77.668	75.233	74.837	78.596
Lele26	85.289	85.545	80.305	76.903	78.867	79.528	75.602	101.169	80.009	72.703	89.428	90.356	75.186	77.697	78.451	73.666	79.805	83.862	77.488	92.37	79.09	108.731	83.899	75.147	74.68	0	89.969	91.029	86.17	76.639	81.024	77.727	89.84	90.382	81.501	87.649	82.022	95.522	92.414	79.057	78.834	89.636	90.591	79.543	82.506	78.535	73.296	80.086	79.845
Lele27	84.734	95.478	79.903	80.056	70.591	82.315	78.708	84.018	85.48	76.873	236.119	80.032	71.629	77.153	79.264	77.842	80.518	81.19	74.773	73.377	89.541	90.391	77.943	76.883	85.409	90.196	0	84.092	83.37	74.256	80.482	77.632	82.055	88.849	76.825	83.847	81.723	78.563	81.909	83.274	84.171	79.825	78.328	77.779	75.765	77.593	72.995	79.155	77.479
Lele28	86.404	83.669	79.843	74.187	82.968	80.603	87.338	81.858	88.059	72.553	77.001	92.861	75.885	75.937	82.813	71.838	70.906	89.7	74.37	91.545	120.408	94.421	83.666	81.811	85.666	90.535	82.752	0	75.872	81.254	74.469	78.599	87.676	87.419	77.62	80.029	85.065	94.993	85.993	81.211	78.251	111.198	78.454	82.153	76.674	72.03	79.683	76.197	75.032
Lele29	79.689	82.813	85.914	75.311	81.153	80.888	84.574	83.437	78.992	74.275	85.304	77.935	75.881	78.987	78.24	73.503	76.059	81.968	76.483	78.499	84.233	80.478	83.007	77.136	81.322	87.265	83.897	78.118	0	75.008	78.449	80.587	77.499	82.945	78.597	81.795	81.884	90.097	88.332	81.416	79.169	88.659	121.904	109.911	77.175	80.86	75.159	77.783	80.992
Lele30	79.663	84.022	80.676	88.271	76.729	81.544	79.789	81.68	79.254	78.981	75.887	76.808	87.084	84.694	77.317	99.126	85.808	83.489	82.944	74.076	75.522	78.523	76.445	84.04	77.587	77.5	75.659	83.241	76.305	0	87.854	90.444	75.858	77.559	77.107	83.997	79.609	78.191	80.732	84.4	78.638	86.238	84.129	83.15	75.829	80.527	79.827	75.992	82.28
Lele31	84.62	81.515	81.473	103.079	76.223	82.952	78.291	82.69	85.733	83.858	76.617	77.349	78.584	85.097	80.004	87.298	81.333	76.19	78.707	76.709	81.612	78.11	75.533	76.07	77.168	81.412	82.515	77.561	80.052	87.507	0	79.138	82.371	80.446	78.697	80.203	80.146	78.405	80.858	75.661	80.395	83.37	75.03	84.434	78.438	78.748	78.365	83.639	75.532
Lele32	78.041	80.902	82.91	81.109	82.696	83.154	84.453	85.79	79.565	77.456	75.838	81.179	82.527	81.315	80.026	80.622	77.271	74.818	79.93	77.229	77.808	75.929	80.981	83.32	79.441	79.678	80.731	82.093	83.038	90.981	79.175	0	81.726	80.182	83.461	75.917	83.653	76.628	76.698	75.028	83.038	78.677	79.1	85.885	81.991	75.198	82.032	82.138	76.865
Lele33	86.454	83.617	88.158	80.592	80.974	81.194	85.892	87.865	77.639	80.581	82.389	101.586	75.73	77.419	78.438	74.663	81.916	79.001	77.865	94.417	77.94	81.724	89.019	77.227	88.151	89.089	83.291	89.312	77.261	73.773	79.409	80.035	0	84.957	75.913	80.092	94.043	80.668	79.93	89.063	95.687	87.067	79.1	81.021	74.225	81.881	77.528	76.895	79.612
Lele34	80.739	90.184	81.823	78.71	75.978	80.77	82.911	94.492	78.649	71.534	89.056	111.917	78.049	76.364	78.24	77.139	73.501	88.159	79.577	89.542	95.871	76.106	82.315	79.459	82.991	93.738	89.343	87.891	82.938	75.762	78.871	77.852	84.76	0	75.218	77.23	130.733	83.937	74.311	81.281	91.363	78.194	88.776	87.23	76.28	77.209	78.9	79.435	80.388
Lele35	79.179	76.638	74.603	76.279	85.02	79.754	79.382	81.791	78.239	82.373	78.541	78.631	83.562	76.243	82.783	78.473	84.733	78.312	79.806	79.829	75.501	80.572	81.735	80.193	82.642	82.542	79.38	79.155	79.603	77.95	78.329	83.165	76.86	75.515	0	80.262	78.028	80.593	74.672	78.391	78.556	77.319	78.702	75.884	82.381	87.846	82.716	80.98	79.56
Lele36	98.006	90.932	82.022	78.395	76.262	76.543	83.777	101.462	76.623	79.004	77.275	87.329	75.67	73.638	74.02	74.062	74.409	129.056	79.94	82.607	124.844	99.545	131.069	71.978	79.286	87.622	83.814	80.286	79.89	81.717	76.5	72.899	79.988	76.509	77.697	0	82.932	82.007	92.065	81.493	82.008	107.28	82.744	78.862	75.74	78.671	74.191	78.634	79.47
Lele37	84.791	84.942	76.321	77.521	72.244	82.394	77.84	156.673	76.615	77.792	76.603	156.511	80.717	75.688	74.616	73.79	78.601	82.401	73.02	89.519	75.44	80.079	80.861	74.936	85.876	81.044	80.128	83.829	80.09	76.026	76.407	80.792	93.732	129.718	74.237	82.702	0	80.14	91.054	85.144	139.637	76.637	83.192	72.264	72.127	73.176	78.033	78.661	74.813
Lele38	81.518	78.191	74.136	76.53	78.376	74.792	85.457	89.121	86.891	81.804	88.76	90.889	85.46	84.26	74.914	76.279	80.013	83.093	79.586	86.159	84.143	82.865	73.764	83.091	113.499	93.612	79.082	95.942	90.219	76.933	77.232	74.096	81.123	85.065	79.541	83.191	80.511	0	78.931	87.84	79.296	78.622	80.624	87.119	78.536	77.295	79.808	79.169	73.793
Lele39	78.445	77.343	79.433	87.62	79.49	78.659	80.926	92.238	94.667	73.422	77.077	82.244	74.148	86.017	74.456	82.955	74.15	105.7	77.83	99.087	83.19	98.587	83.909	77.437	80.386	91.935	81.011	86.501	86.909	79.13	78.951	75.186	79.09	73.825	72.749	92.208	92.255	77.413	0	108.022	82.822	135.65	78.368	79.173	71.738	79.068	77.931	75.063	73.789
Lele40	198.512	85.308	74.215	83.219	79.016	78.164	82.724	86.044	96.88	75.663	81.955	82.188	78.075	71.225	73.595	76.529	80.173	86.019	76.718	83.745	97.981	90.566	80.427	76.896	75.267	78.728	82.68	80.307	80.675	81.245	72.521	73.049	88.555	80.755	75.921	83.426	85.285	86.696	108.423	0	78.872	103.638	77.807	80.245	76.54	78.03	74.802	75.993	74.364
Lele41	81.358	76.721	88.807	83.519	79.228	76.582	78.037	97.606	77.906	79.013	82.32	92.098	79.589	75.346	77.664	74.052	81.633	84.957	78.796	109.017	77.169	90.246	74.514	73.496	78.303	79.678	85.541	78.824	78.716	77.256	78.894	81.03	97.495	92.374	77.392	84.154	141.11	80.602	83.181	80.323	0	80.513	82.987	78.801	77.201	81.905	75.314	77.7	72.055
Lele42	85.16	80.996	85.246	77.997	76.45	76.717	76.908	87.896	84.381	76.535	77.733	78.629	73.876	78.442	76.1	79.386	79.345	102.982	78.75	79.767	83.623	91.774	101.363	74.196	77.808	88.759	78.822	113.252	87.569	84.654	78.303	75.394	84.916	77.291	75.252	106.602	78.028	77.625	134.506	103.812	79.648	0	78.946	82.481	74.814	73.224	75.503	74.103	76.927
Lele43	79.616	86.251	92.726	75.85	78.235	78.431	79.099	78.964	83.955	79.873	80.399	83.98	75.714	75.944	79.394	77.034	74.949	79.656	76.752	77.494	78.456	80.037	82.455	75.832	85.146	91.748	80.114	80.528	122.385	81.871	75.389	77.138	79.128	88.08	76.377	83.683	83.691	79.483	78.196	78.326	82.962	79.622	0	186.978	76.566	76.683	78.252	78.028	83.188
Lele44	81.331	80.637	81.942	72.231	78.075	77.794	80.59	82.66	79.502	77.772	92.433	85.821	82.294	82.048	74.177	77.89	77.5	78.342	76.729	83.739	83.469	87.778	80.238	79.116	78.875	78.979	77.77	82.751	110.087	79.57	81.423	82.948	80.263	86.585	73.709	80.09	75.244	87.355	79.606	82.174	77.064	82.173	187.436	0	74.759	78.424	78.321	85.376	79.67
Kuba1	77.71	75.727	78.553	76.509	81.256	81.534	79.331	77.275	80.627	76.638	77.677	78.578	84.659	72.556	78.917	80.366	85.781	77.24	84.535	73.877	74.435	77.086	80.981	75.95	85.051	82.636	78.43	77.941	77.69	75.779	78.622	80.581	75.121	75.937	82.67	77.054	73.579	80.246	73.543	78.035	78.36	77.193	78.486	76.207	0	90.408	84.141	81.98	82.266
Kuba2	73.977	83.782	81.488	76.473	76.801	82.284	76.17	79.203	74.473	80.73	80.133	76.683	88.296	80.07	81.516	79.608	82.213	74.039	79.216	81.391	77.752	76.93	79.304	73.978	78.67	79.731	78.779	75.577	81.722	79.875	77.25	74.091	81.894	78.013	86.693	80.529	75.498	77.899	80.885	79.661	81.905	73.961	77.569	78.427	90.192	0	82.249	83.472	79.463
Kuba3	73.515	79.886	76.739	75.202	82.725	80.309	80.566	81.132	80.689	77.91	77.68	76.878	79.929	81.663	78.929	82.235	84.719	77.621	76.579	79.452	76.824	77.21	78.416	81.995	79.265	76.497	75.289	83.285	77.136	80.227	77.515	82.359	79.862	81.246	82.942	78.16	81.764	82.093	80.172	77.027	77.459	78.243	80.442	81.321	86.65	84.025	0	85.103	77.628
Kuba4	76.488	79.438	74.434	79.882	76.719	81.498	80.754	73.777	80.739	83.506	83.74	79.211	82.549	77.559	82.169	77.41	83.618	81.316	84.037	76.463	80.994	77.525	78.508	76.766	74.941	81.124	81.028	79.524	78.253	76.257	82.054	80.392	78.536	80.663	78.905	80.366	81.699	81.491	78.09	76.785	77.378	76.222	79.287	86.816	80.812	83.382	83.596	0	77.96
Kuba5	75.386	80.225	85.156	85.827	81.944	83.459	80.536	77.091	75.809	79.443	80.054	80.389	81.716	78.058	82.452	77.168	78.566	73.775	78.152	82.461	83.572	78.645	78.493	83.157	80.736	80.757	80.402	78.297	82.437	82.632	75.198	76.332	81.365	82.121	78.959	81.323	78.455	77.167	76.209	76.642	73.786	79.93	85.302	81.079	81.054	80.748	76.569	77.962	0
Kuba6	70.22	78.494	77.919	78.868	85.246	77.614	79.063	75.261	79.878	73.017	77.501	74.409	79.872	74.739	80.289	75.516	90.524	81.52	86.953	76.322	75.381	82.03	74.159	81.355	82.854	76.571	78.036	77.435	81.975	76.525	80.792	81.307	77.25	76.754	85.028	76.511	80.097	80.883	79.189	80.346	83.114	76.45	79.795	81.157	85.529	87.287	81.534	80.114	85.479
Kuba7	77.348	79.544	78.731	85.341	75.543	75.706	86.508	84.974	82.83	84.005	76.748	83.173	79.292	78.182	80.626	81.871	83.566	79.672	74.54	79.238	84.288	84.316	78.612	87.272	79.599	77.772	76.023	79.407	85.928	79.44	80.587	76.812	79.624	78.349	76.732	81.075	80.07	81.967	84.388	81.053	85.23	76.743	92.166	92.6	78.451	77.783	79.546	80.887	77.755
Kuba8	82.108	83.749	79.374	76.017	79.83	80.746	83.187	80.608	76.854	85.376	80.361	83.311	81.283	76.362	80.987	80.905	80.964	79.784	80.228	83.003	81.903	82.405	76.855	84.755	74.892	83.106	79.317	80.699	82.903	78.167	79.871	78.082	80.499	79.943	76.88	76.968	82.414	84.043	76.179	82.882	81.131	81.249	77.588	79.099	80.817	79.515	79.207	78.816	82.091
Kuba9	77.649	79.186	76.252	83.234	80.816	80.27	76.163	73.498	79.865	76.748	80.383	80.655	85.169	77.071	81.939	73.914	78.373	78.73	85.569	79.666	80.286	80.015	77.996	76.953	85.072	83.269	75.532	78.053	81.023	80.524	77.68	75.356	76.576	78.989	79.439	73.545	73.521	81.855	79.608	76.512	81.4	76.719	78.301	80.417	91.9	84.436	81.812	81.958	78.207
Kuba10	76.504	80.047	80.473	85.902	80.511	81.109	73.676	77.911	78.79	78.233	79.081	76.876	85.298	75.233	76.98	84.837	81.604	75.62	79.013	74.548	77.465	80.588	75.935	75.192	78.585	79.149	82.394	78.76	75.786	77.834	81.592	80.838	79.685	78.529	84.728	74.895	77.639	80.36	75.086	77.132	81.765	80.092	79.245	78.456	80.392	78.062	87.972	78.453	78.011
Kuba11	75.856	76.386	80.905	76.163	80.077	84.625	78.629	77.47	79.374	77.936	77.128	77.07	81.518	82.946	80.951	78.237	84.479	81.042	75.086	82.987	79.733	82.252	76.217	83.02	83.095	75.657	77.936	77.317	79.79	78.228	77.952	83.737	80.593	77.437	80.887	77.729	75.127	77.668	69.882	78.882	80.145	78.69	78.023	81.524	83.667	79.429	81.22	80.567	82.73
Kuba12	78.45	79.935	73.901	80.427	81.815	81.826	77.645	79.422	81.378	81.214	76.649	80.878	82.339	78.563	78.579	77.502	77.58	79.219	85.031	81.124	81.126	82.945	78.826	81.296	82.102	78.369	81.95	76.687	84.629	79.281	81.596	78.306	78.134	78.854	77.374	81.896	77.302	78.851	76.574	75.03	82.556	82.661	78.215	79.224	81.797	77.165	76.545	80.086	87.297
Kuba13	82.017	75.91	81.961	80.062	80.449	79.822	81.249	83.332	78.963	77.204	78.128	77.656	82.98	75.285	79.068	76.952	78.824	79.891	83.509	80.354	78.247	79.975	80.96	79.172	79.458	82.273	79.992	81.537	79.709	79.023	79.291	79.853	77.283	78.33	85.301	80.959	78.634	77.507	77.258	74.526	75.787	77.812	75.105	73.999	91.097	79.164	81.131	82.278	82.673
Kuba14	80.993	78.297	78.747	78.533	77.941	75.536	79.588	78.948	77.78	74.155	83.193	79.198	84.443	80.975	77.04	75.639	81.144	79.181	82.766	81.913	76.427	78.384	82.824	78.854	84.558	84.723	77.588	79.79	83.308	79.199	81.204	79.895	79.431	78.119	82.45	73.522	75.04	75.291	81.012	77.22	78.058	81.506	79.748	76.09	77.646	83.744	79.166	80.829	76.904
Kuba15	76.696	76.437	78.742	76.272	76.851	85.512	80.082	80.109	83.199	78.393	80.616	82.229	84.519	81.467	77.739	83.396	79.453	81.082	80.059	80.415	81.399	83.15	78.264	75.104	84.443	81.168	83.259	76.899	79.826	86.255	78.139	78.558	78.391	77.027	75.422	75.428	77.563	77.228	82.194	79.451	74.136	83.787	77.67	75.967	80.11	79.853	82.097	83.079	86.305
Kuba16	79.336	78.777	75.618	78.19	79.693	79.472	88.597	83.013	84.815	81.243	77.346	82.361	81.706	77.111	81.837	79.565	78.089	80.145	80.909	77.844	82.14	79.649	79.051	78.711	81.2	76.549	79.361	85.203	78.889	83.066	77.503	85.863	81.937	79.066	80.604	82.666	79.305	80.539	77.209	81.031	79.312	79.274	79.084	75.082	80.265	81.512	76.213	80.835	78.222
Kuba17	79.349	82.112	79.926	82.146	80.55	78.646	82.716	77.206	85.118	76.212	75.428	79.733	79.304	85.376	85.675	77.891	84.13	85.119	81.164	85.465	80.577	76.663	81.653	80.3	81.488	74.951	78.739	81.954	80.629	76.856	78.431	86.413	78.851	79.479	85.324	82.662	76.038	77.51	78.982	79.977	77.378	81.676	75.118	80.415	80.598	80.277	81.743	83.929	79.002
Kuba18	76.599	79.192	79.601	76.65	79.964	82.549	79.506	77.983	81.188	77.247	77.802	80.034	78.573	75.203	80.703	79.94	84.562	78.935	83.876	76.871	78.585	75.939	79.437	75.358	81.253	78.535	83.678	81.313	71.53	84.51	78.858	80.343	74.865	75.21	79.896	75.202	75.422	78.813	80.611	74.044	80.168	75.912	77.49	78.1	83.708	81.507	81.311	83.777	81.141
Kuba19	80.697	77.608	78.249	83.918	86.861	79.547	79.69	77.962	82.585	78.622	80.377	77.554	84.186	79.62	85.401	77.397	78.828	74.756	77.984	79.042	78.184	78.528	79.508	75.817	81.018	82.003	82.432	79.151	78.721	80.123	84.711	79.784	75.835	78.875	87.615	77.446	79.182	78.046	83.945	78.553	74.654	80.082	74.806	75.555	83.218	81.644	82.687	78.772	76.95
Kuba20	75.921	80.245	78.861	84.273	78.284	75.969	79.311	81.182	80.399	80.37	76.106	77.34	82.394	81.391	83.054	76.853	79.682	75.944	87.646	83.605	86.317	76.683	78.301	79.35	81.621	79.882	73.149	78.927	76.8	80.769	78.004	81.84	77.879	86.772	87.292	76.796	78.588	82.817	77.257	78.828	77.132	80.852	79.301	76.369	81.162	82.893	79.601	82.91	78.763
Kuba21	80.044	84.053	79.18	82.78	77.265	80.529	78.605	77.561	71.774	75.841	73.061	79.154	80.437	81.744	74.696	77.17	80.347	79.379	89.081	78.217	78.342	80.646	79.018	79.973	79.759	79.056	78.28	78.189	81.448	82.129	80.118	77.788	82.163	78.866	84.144	81.22	77.12	84.609	78.878	77.691	79.854	78.435	77.385	76.892	84.692	79.566	78.488	84.361	78.884
Kuba22	79.197	80.839	77.018	75.131	77.929	78.61	78.867	78.355	81.886	81.299	80.488	81.2	80.555	71.954	81.327	79.585	79.375	78.405	81.676	80.778	77.727	76.16	77.189	83.916	77.726	74.428	76.452	79.463	82.87	80.038	78.773	79.524	80.626	78.895	83.048	72.358	81.579	79.165	82.476	78.064	83.779	78.545	79.684	82.046	83.759	82.115	75.635	85.696	77.623
Kuba23	75.559	78.798	78.774	81.427	84.572	80.132	82.312	73.589	82.184	82.111	84.246	80.212	81.382	81.979	79.286	78.473	89.359	76.309	78.891	79.538	78.195	74.151	75.356	76.273	80.565	78.693	78.005	79.331	81.289	76.262	88.418	82.278	86.369	77.827	76.693	81.886	80.296	81.055	78.549	78.116	74.525	81.879	83.357	82.041	83.08	82.404	79.995	80.692	80.815
Kuba24	78.179	80.685	74.842	74.972	79.67	81.194	82.108	74.902	80.238	78.485	85.822	79.691	78.626	82.626	80.145	78.268	81.926	78.619	85.638	82.625	77.367	78.806	77.357	75.591	83.244	79.314	75.453	82.925	79.423	78.076	86.664	77.348	77.495	80.56	76.717	80.745	80.071	75.611	74.417	78.058	78.216	79.492	75.398	82.407	81.653	82.591	80.89	79.528	80.051
Kuba25	74.867	81.194	77.569	79.531	81.619	75.361	78.063	76.862	81.889	78.009	78.148	80.48	77.841	85.448	80.114	76.977	81.367	70.962	85.488	85.138	76.669	79.281	77.24	83.738	77.561	81.834	73.594	81.57	80.462	79.96	80.195	78.978	78.886	80.12	77.237	77.737	78.677	84.739	80.116	75.535	74.847	84.376	79.016	78.522	79.43	85.015	74.086	81.234	81.573
Kuba26	80.138	79.405	79.785	79.599	77.405	77.641	78.464	73.627	78.814	84.893	81.604	73.53	83.245	80.146	81.798	84.706	80.072	78.457	87.334	75.904	82.913	85.608	77.522	86.136	78.751	73.222	83.483	83.33	75.419	76.68	81.633	74.971	76.36	78.12	74.739	77.648	72.798	78.817	82.703	77.349	80.201	79.773	75.43	78.84	78.473	82.634	78.069	91.019	80.811
Kuba27	79.048	80.686	76.033	79.548	74.288	86.454	80.551	78.551	74.857	81.823	82.941	78.206	80.443	75.876	81.321	80.218	81.2	80.505	87.805	75.281	78.117	81.406	75.756	75.199	76.528	77.251	75.114	78.581	78.645	80.196	80.948	82.794	78.102	77.72	76.686	77.929	78.576	80.022	77.688	77.23	83.503	73.602	83.103	80.049	74.722	81.592	76.237	87.132	80.935
Kuba28	79.847	78.542	82.959	75.134	76.384	78.136	76.585	73.286	78.21	82.535	80.371	77.555	74.758	76.83	81.432	76.54	84.992	81.862	83.024	82.648	75.588	76.098	75.969	78.124	76.789	75.921	82.012	81.316	79.143	86.007	78.347	80.067	77.932	74.425	76.627	76.734	78.318	79.623	81.285	77.731	76.085	76.162	79.221	76.399	79.979	82.147	72.767	79.355	89.79
Kuba29	74.965	80.412	77.314	82.339	81.611	80.927	80.665	80.812	81.367	79.453	74.364	74.819	87.099	73.804	81.91	76.793	77.67	78.367	78.78	76.067	70.382	77.016	77.18	79.717	83.186	75.82	77.367	77.685	81.394	77.582	78.007	80.632	79.123	75.24	84.988	74.499	77.815	81.283	75.89	74.699	74.592	80.454	78.601	77.393	95.123	87.479	81.585	76.547	78.877
Kuba30	82.118	77.795	78.426	78.066	81.37	78.518	79.916	76.829	78.425	83.321	78.325	78.412	80.615	80.808	79.532	75.377	75.781	81.648	80.753	75.412	80.428	79.017	79.05	80.835	83.475	76.654	74.806	80.076	77.392	80.536	84.264	78.785	79.714	75.812	80.01	79.453	75.513	79.26	77.598	78.933	83.627	84.481	78.729	79.929	80.287	82.462	83.786	77.392	78.808
Kuba31	81.228	79.917	80.295	78.001	79.194	78.754	78.463	71.708	81.129	80.325	78.809	80.212	86.553	79.018	81.352	85.969	83.263	79.135	86.876	82.956	81.161	80.581	81.524	78.485	78.28	77.897	78.444	82.263	75.535	80.256	77.666	89.353	79.747	73.035	81.529	78.054	76.703	77.515	80.013	73.668	74.344	79.849	73.426	77.477	77.746	83.234	84.135	78.99	79.192
Kuba32	78.937	80.966	84.83	78.313	78.922	77.913	74.051	79.464	76.958	83.711	77.332	75.754	82	80.262	78.653	80.866	80.936	77.883	82.069	80.19	79.451	74.033	79.669	77.549	78.721	79.188	76.309	77.036	76.546	79.55	79.924	81.375	82.893	77.468	88.316	81.373	74.465	83.053	77.908	80.817	78.702	80.761	83.483	81.695	85.364	81.871	82.566	85.955	78.434
Kuba33	75.005	75.893	79.279	84.28	77.098	80.625	76.418	79.33	78.979	83.578	80.659	79.346	89.536	79.398	75.767	79.118	75.849	78.493	84.363	76.236	71.845	76.798	74.757	80.797	83.361	81.045	77.976	83.1	82.756	79.878	77.968	76.035	79.29	78.482	82.053	78.393	80.523	77.161	76.802	80.262	79.662	77.503	78.844	75.084	86.079	90.228	78.599	80.057	85.55
Kuba34	77.347	77.978	82.346	75.365	78.269	85.219	77.653	78.486	77.462	79.615	78.686	75.745	82.424	77.809	79.662	77.508	83.549	73.637	79.215	80.986	75.731	80.527	79.781	80.024	82.825	73.78	78.197	78.847	78.724	76.409	79.479	82.112	84.033	79.674	84.738	75.093	85.898	88.73	76.537	80.495	81.258	80.554	80.96	81.115	84.212	83.461	80.784	88.686	83.546
Kuba35	77.191	79.631	78.19	77.885	75.434	84.595	81.449	76.17	71.25	80.077	75.565	80.974	84.291	80.836	80.8	81.873	85.376	75.198	81.761	75.332	76.478	77.223	75.37	77.842	80.927	78.183	77.582	76.765	76.033	79.443	80.857	80.699	82.151	72.641	77.361	78.074	77.993	75.491	75.69	82.363	76.209	75.928	80.555	80.085	88.487	82.854	81.8	80.285	79.075
Kuba36	79.322	73.927	78.583	77.22	84.79	79.653	78.704	78.573	77.058	82.199	79.332	79.43	85.452	81.464	79.087	81.858	85.547	75.674	79.857	77.214	77.201	79.665	81.311	78.495	79.888	80.437	77.13	77.024	78.754	78.084	78.119	80.102	79.705	80.24	90.324	79.99	75.38	75.789	80.101	78.831	80.162	76.94	79.308	78.12	86.13	89.425	80.86	80.483	84.13
Kuba37	78.685	76.312	79.569	83.817	76.939	79.005	80.557	76.661	76.128	81.521	74.696	75.994	80.108	80.896	79.273	80.973	82.509	81.294	79.804	73.747	75.812	80.095	79.817	80.12	78.974	76.784	80.144	76.603	80.882	79.696	75.113	78.071	75.402	80.901	84.47	77.826	79.321	77.014	80.012	76.176	85.112	81.227	75.326	77.779	80.175	83.946	86.113	84.432	84.214
Kuba38	80.458	76.482	86.734	81.296	78.394	79.434	78.065	77.745	80.298	77.073	79.75	84.064	84.868	88.026	77.167	81.339	78.344	76.428	83.023	77.183	77.94	80.261	80.601	80.225	80.459	79.245	80.196	81.649	77.775	81.467	75.056	77.239	81.628	80.391	78.206	78.576	76.988	81.654	76.591	79.816	72.801	78.947	77.344	79.162	80.233	77.67	84.325	79.989	80.308
Kuba39	72.402	80.813	78.019	75.096	81.241	78.157	78.552	78.47	73.862	80.848	76.015	74.079	83.415	78.918	76.8	79.391	89.528	77.004	88.61	76.774	75.249	76.213	78.312	76.775	82.193	77.693	73.413	77.305	75.924	77.893	83.239	78.187	76.648	79.791	86.294	76.838	78.864	77.684	78.044	73.098	73.873	79.261	76.514	71.255	86.992	83.126	80.81	82.594	84.92
Kuba40	74.848	79.76	76.862	73.284	81.385	76.228	76.749	77.823	78.168	78.625	76.796	74.986	78.902	77.628	83.875	77.831	82.975	78.357	86.763	78.431	84.136	76.145	76.415	76.165	79.843	80.943	81.574	87.614	81.119	77.008	82.959	78.275	76.815	80.812	77.481	82.805	76.125	80.683	76.954	78.846	79.624	81.242	79.732	77.121	85.238	78.085	77.706	84.509	80.119
Kuba41	81.228	78.251	81.701	80.236	82.813	80.525	80.369	77.361	80.986	82.536	82.123	79.539	73.147	80.733	77.271	80.266	82.607	80.355	79.721	82.755	76.109	81.264	78.224	83.103	79.689	82.222	78.965	83.348	84.585	76.402	83.174	82.509	80.946	81.29	79.75	79.753	80.346	82.526	76.58	87.731	79.615	78.435	81.332	78.204	76.635	85.136	83.489	78.652	80.365
Kuba42	85.135	84.992	78.663	80.543	79.399	76.023	75.746	80.463	77.84	79.137	80.352	77.858	89.132	75.414	77.768	84.795	84.258	76.022	84.561	80.907	75.684	76.77	80.451	78.798	79.097	76.254	76.114	76.438	81.877	79.69	77.817	79.027	74.667	74.353	80.777	71.408	78.299	79.336	75.884	79.819	78.295	78.015	75.418	76.063	80.894	83.961	83.484	80.66	81.069
Kuba43	83.681	77.363	78.331	78.734	81.897	76.832	82.024	78.874	74.56	76.894	79.468	74.865	78.66	85.672	90.736	77.897	77.968	77.938	112.993	80.7	79.285	79.524	75.615	81.94	82.931	75.327	76.147	81.689	77.437	81.903	79.265	85.661	82.039	83.788	82.603	79.469	81.359	75.69	81.964	80.462	76.265	80.399	82.974	78.757	77.72	83.662	81.312	78.546	84.152
Kuba44	82.584	76.045	80.522	81.287	80.353	77.691	79.249	81.261	77.894	81.109	81.563	76.252	84.524	81.317	82.234	77.93	79.875	76.112	84.711	80.23	79.212	79.943	79.19	78.503	82.105	81.348	77.634	78.12	74.154	80.722	73.583	73.949	79.291	77.663	83.642	79.949	76.636	81.094	83.698	82.175	77.684	77.997	81.255	77.529	86.056	83.813	77.727	89.381	83.202
[truncated: 39 more columns]

## Sheet: Kete
Kete_versus_Kuba
Kete_S1	Kete_S2	Kete_S3	Kete_S4	Kete_S5	Kete_S6	Kete_S7	Kete_S8	Kete_S9	Kete_S10	Kete_S11	Kete_S12	Kete_S13	Kete_S14	Kete_S15	Kete_S16	Kete_S17	Kete_S18	Kete_S19	Kete_S20	Kete_S21	Kete_S22	Kete_S23	Kete_S24	Kete_S25	Kete_S26	Kuba1	Kuba2	Kuba3	Kuba4	Kuba5	Kuba6	Kuba7	Kuba8	Kuba9	Kuba10	Kuba11	Kuba12	Kuba13	Kuba14	Kuba15	Kuba16	Kuba17	Kuba18	Kuba19	Kuba20	Kuba21	Kuba22	Kuba23	Kuba24
Kete_S1	0	66.496	67.017	68.262	68.427	68.466	66.104	64.899	71.025	69.354	75.012	70.686	68.118	64.436	69.225	65.4	72.032	70.876	69.008	67.463	69.751	65.615	73.343	69.057	69.192	69.371	70.166	66.355	70.126	70.232	70.899	64.896	68.323	72.92	67.08	69.034	68.69	66.961	67.276	70.088	65.363	71.195	63.692	67.208	66.537	66.203	68.576	67.265	65.921
Kete_S2	65.177	0	75.379	69.736	73.369	67.787	62.954	66.535	68.358	70.961	65.279	71.036	77.534	72.374	82.112	75.03	82.142	66.638	66.927	76.398	74.457	66.009	69.328	68.887	68.768	68.941	63.86	71.038	65.474	67.319	65.785	65.979	69.482	66.835	69.587	66.65	63.517	62.481	71.206	65.172	66.428	69.438	70.02	65.433	64.955	66.54	66.392	69.314	68.568
Kete_S3	66.632	75.508	0	66.237	76.507	68.363	69.826	68.611	66.103	73.786	68.987	71.794	89.445	71.746	73.761	75.26	79.606	70.957	63.534	72.669	69.982	71.303	63.965	67.424	69.717	70.146	66.316	75.811	63.295	68.686	69.451	65.48	69.716	64.172	64.747	69.033	65.582	63.084	66.562	69.756	65.537	69.078	63.538	66.124	69.44	70.076	67.029	67.091	67.014
Kete_S4	67.426	70.873	66.287	0	68.865	65.354	65.159	72.397	66.549	65.316	70.7	68.982	69.637	65.251	70.248	65.608	66.297	66.644	73.21	67.049	66.76	65.132	69.929	65.267	67.806	69.168	73.853	66.011	67.455	67.791	67.719	69.858	66.788	64.861	69.335	64.963	64.627	66.619	67.154	70.285	68.987	69.964	71.169	66.418	64.02	65.228	65.913	74.128	66.74
Kete_S5	67.078	73.145	75.408	67.226	0	71.861	71.184	64.393	67.598	65.033	71.124	66.864	65.428	68.448	71.488	89.214	82.416	77.112	64.641	73.42	62.663	64.559	65.864	69.283	70.257	63.886	67.404	69.125	63.25	69.627	66.57	65.79	69.065	66.158	75.928	71.256	68.195	62.586	70.586	68.267	65.946	65.83	69.984	71.818	67.659	68.275	66.882	74.354	65.46
Kete_S6	67.229	67.617	68.781	64.503	71.774	0	69.875	65.417	67.551	72.189	72.007	65.013	69.822	66.074	69.555	65.87	68.72	69.35	69.212	69.362	69.322	61.908	70.953	71.505	69.255	64.395	70.86	74.477	69.124	65.739	66.095	66.823	66.927	65.27	68.619	67.814	70.367	68.307	68.729	65.159	68.095	68.362	71.444	68.029	65.646	68.646	67.934	61.299	64.576
Kete_S7	65.52	62.88	69.15	66.05	72.614	69.272	0	70.345	64.346	74.081	72.644	79.069	74	65.483	63.977	77.052	71.732	67.741	73.255	73.024	76.363	73.372	69.874	66.027	65.585	85.888	66.681	74.687	64.407	71.831	66.272	69.537	70.309	61.064	64.82	66.756	63.298	66.801	66.704	64.665	68.249	66.021	66.913	64.233	64.535	74.72	63.873	64.026	69.169
Kete_S8	64.229	66.156	67.263	71.962	64.873	64.157	69.559	0	61.893	64.361	68.066	71.981	69.608	70.632	64.235	68.008	64.797	72.987	70.001	68.294	68.78	183.333	70.188	64.281	64.801	68.571	67.946	63.346	63.455	69.917	65.667	66.359	63.671	65.134	70.013	66.422	63.006	64.105	62.777	69.224	62.107	66.469	64.377	65.956	68.08	71.905	65.483	66.167	66.526
Kete_S9	70.022	67.177	66.465	67.298	67.5	67.393	63.853	62.259	0	70.688	66.537	67.178	66.074	75.276	65.01	70.533	64.598	71.225	69.477	68.175	65.918	62.021	66.135	64.575	67.202	67.074	72.739	67.892	67.409	70.001	66.358	69.656	65.225	71.83	72.938	66.768	68.068	67.36	72.166	64.927	65.739	62.653	73.494	67.679	69.838	66.244	74.835	64.925	63.011
Kete_S10	68.937	71.9	75.856	66.418	65.532	73.102	75.397	65.43	70.694	0	67.216	71.689	72.361	68.73	72.073	68.68	71.95	70.578	66.773	68.685	73.571	66.829	63.025	64.915	67.483	67.364	70.768	70.178	69.773	67.902	67.973	64.139	67.577	67.611	64.6	70.723	69.668	67.151	64.521	67.478	71.657	68.632	62.837	66.648	67.222	70.602	66.798	65.035	63.607
Kete_S11	73.478	67.4	68.755	71.348	72.135	73.188	73.171	69.08	67.909	68.17	0	70.052	66.945	67.346	68.129	72.599	65.497	78.48	71.654	71.462	69.162	71.305	72.332	67.428	74.214	67.11	66.83	70.501	69.362	68.44	66.758	66.671	66.865	64.058	65.53	69.052	67.28	65.755	64.489	62.609	67.631	64.467	69.137	66.793	68.16	62.836	70.088	71.9	62.265
Kete_S12	68.629	70.916	70.577	68.052	66.828	64.829	79.106	72.358	67.514	70.696	69.89	0	73.005	69.796	65.144	73.699	69.717	64.42	71.103	66.638	73.845	68.154	76.802	70.998	68.468	103.067	70.137	64.642	67.638	65.564	68.184	68.782	72.535	61.962	66.172	68.687	64.991	68.899	65.767	72.535	65.784	63.924	63.989	70.095	64.965	66.683	67.876	66.783	64.472
Kete_S13	66.524	77.308	89.225	70.394	65.048	69.447	75.171	68.271	65.255	71.631	64.989	73.573	0	66.641	69.991	84.541	67.747	67.994	67.489	77.918	73.341	67.569	65.981	68.3	65.449	77.358	65.428	69.484	64.183	72.297	63.31	66.556	63.809	63.668	63.843	72.161	73.65	64.022	64.882	68.269	66.937	65.112	68.378	62.447	66.95	66.185	66.513	63.779	66.653
Kete_S14	63.212	71.851	71.48	63.705	68.163	67.214	64.98	70.496	75.501	68.519	65.837	68.687	67.121	0	69.245	68.005	67.859	67.327	74.49	65.323	66.272	65.911	68.243	65.117	67.163	63.152	70.352	74.909	71.072	65.259	68.815	69.553	69.466	67.463	68.192	70.048	66.637	69.263	67.224	69.328	61.455	68.519	67.473	71.568	66.664	67.393	68.123	67.628	63.172
Kete_S15	68.527	82.294	72.78	68.441	71.463	68.704	62.731	64.931	65.771	71.787	67.628	64.795	69.545	68.316	0	78.104	68.433	65.704	68.029	67.869	74.9	67.025	65.885	70.158	66.761	69.307	75.066	77.05	68.269	74.738	66.669	66.315	69.569	64.972	67.05	67.123	64.509	62.554	68.014	65.924	64.112	64.986	64.565	65.155	66.542	66.106	64.754	69.597	69.619
Kete_S16	63.274	75.07	75.367	65.355	88.203	65.278	76.204	68.584	69.71	67.34	71.547	73.023	84.8	67.579	77.536	0	74.552	68.511	69.003	70.819	73.673	65.722	65.888	62.832	67.566	74.5	66.466	70.801	66.374	63.352	71.456	61.452	68.172	63.014	66.225	70.201	67.897	68.354	66.324	65.106	67.671	72.231	70.658	65.593	67.679	66.485	67.747	71.055	72.331
Kete_S17	69.52	81.565	79.906	65.363	83.115	68.604	70.648	64.072	65.043	71.042	64.21	68.588	67.3	68.279	68.625	75.696	0	66.551	68.237	70.544	86.149	68.207	66.181	65.899	65.757	75.69	69.421	69.058	68.014	70.506	72.372	64.207	66.262	63.268	65.576	69.692	62.344	64.047	70.474	66.298	67.783	65.103	65.964	68.419	70.465	69.169	68.634	65.318	67.997
Kete_S18	70.709	68.899	71.351	66.96	77.292	70.673	67.469	73.022	71.526	70.329	77.595	64.616	68.88	67.526	66.492	69.838	67.359	0	67.36	67.652	67.947	66.643	72.044	69.973	76.368	68.667	71.215	63.841	71.771	68.063	67.504	67.491	65.495	69.923	66.663	66.319	66.994	67.123	65.177	66.896	63.912	68.361	64.846	70.041	68.48	65.398	66.49	66.907	71.032
Kete_S19	69.208	67.014	65.444	73.036	65.323	68.1	73.597	70.256	69.42	66.183	71.634	70.726	68.927	75.344	68.68	69.985	67.963	67.558	0	70.611	75.252	72.145	79.248	68.63	70.06	67.677	68.336	65.896	67.285	65.13	65.5	68.225	66.437	68.672	65.092	70.066	67.188	68.68	68.417	68.686	70.838	69.87	67.181	66.516	71.417	67.402	67.684	68.962	62.205
Kete_S20	66.861	75.62	71.703	65.854	73.757	70.008	72.901	68.643	67.985	68.815	69.676	66.663	77.644	66.12	67.549	72.013	70.984	66.925	70.138	0	66.243	66.168	68.543	70.478	65.667	72.357	66.759	68.589	68.061	66.498	68.303	66.94	65.953	67.99	72.839	71.909	70.208	65.822	64.249	73.831	66.048	67.111	66.43	67.038	69.4	67.961	67.982	64.33	66.085
Kete_S21	69.158	74.366	70.316	67.191	63.386	70.72	76.354	69.765	66.701	72.81	69.252	73.72	73.092	67.284	76.324	73.248	87.134	67.722	75.589	66.514	0	65.625	69.827	72.961	71.493	80.478	67.32	64.395	69.23	66.504	65.067	63.576	61.612	65.611	64.592	69.594	70.808	69.91	68.719	66.563	65.823	66.747	65.461	68.393	69.589	69.149	69.301	71.59	65.228
Kete_S22	65.766	67.487	73.031	65.992	65.978	62.772	72.715	184.264	63.567	68.041	70.908	68.22	68.248	66.094	67.332	66.62	68.502	66.32	72.064	67.749	65.904	0	66.056	68.39	67.646	67.055	63.382	64.512	62.236	65.963	65.544	65.121	64.831	66.993	65.932	66.371	64.628	67.089	67.486	64.734	66.933	68.117	65.414	68.526	67.477	67.396	65.401	62.952	67.089
Kete_S23	73.298	70.435	64.266	71.473	66.363	72.863	72.249	71.423	67.771	62.55	72.019	77.235	66.809	68.193	66.562	67.8	67.452	73.122	79.386	69.902	70.442	66.554	0	70.209	73.4	64.57	62.446	70.493	68.754	67.182	68.011	65.91	67.784	63.31	70.293	67.431	66.84	67.43	69.589	67.763	67.774	71.629	65.624	69.155	62.626	64.547	67.372	64.778	70.533
Kete_S24	68.273	69.032	68.176	66.525	70.959	70.905	65.549	65.916	65.127	63.386	67.218	70.996	69.646	66.338	71.024	62.409	66.206	69.991	68.423	70.387	73.146	69.267	69.751	0	71.763	70.208	72.81	68.372	70.363	68.261	66.457	69.058	63.891	66.458	72.129	64.786	69.08	67.826	71.481	61.544	64.363	65.417	66.135	72.528	66.626	70.596	71.435	74.989	69.74
Kete_S25	69.147	69.626	70.511	67.597	72.168	69.583	67.264	66.942	68.762	68.502	74.718	69.166	66.894	67.575	68.522	69.183	67.373	75.462	71.216	65.747	72.217	67.309	71.726	71.818	0	71.095	63.221	69.275	70.239	65.555	64.592	73.101	64.767	68.528	67.431	67.048	64.814	68.848	65.136	67.26	67.906	67.422	68.509	70.03	66.406	61.977	68.661	70.047	68.624
Kete_S26	67.115	68.99	71.819	70.222	64.754	63.544	87.367	69.472	66.386	67.37	65.578	103.398	79.633	63.356	69.438	75.058	76.174	67.921	67.275	71.993	79.964	66.865	63.566	70.141	69.692	0	68.37	66.715	69.778	66.219	64.713	65.429	66.509	64.954	60.637	64.743	69.627	66.949	69.789	63.484	67.039	65.769	65.551	72.352	68.158	63.275	64.748	61.875	73.487
Kuba1	68.822	63.163	65.856	72.698	66.667	70.547	66.472	67.731	71.977	69.93	64.684	69.354	66.336	69.316	74.34	66.802	68.59	70.566	68.19	66.19	66.179	62.129	60.366	72.425	62.701	67.088	0	72.252	70.694	69.822	68.183	68.834	65.044	66.786	77.167	68.671	65.536	68.676	72.53	63.809	67.26	66.463	64.079	72.603	66.523	66.022	73.306	65.265	67.052
Kuba2	64.152	69.21	75.738	65.753	69.001	73.771	74.539	63.147	67.44	67.955	67.971	63.481	69.139	74.999	75.958	70.123	67.574	63.344	65.089	67.17	64.285	63.124	69.087	66.928	67.357	66.533	71.52	0	68.931	69.783	66.036	74.124	64.339	66.343	70.446	60.164	65.581	62.694	64.842	67.815	64.892	67.277	66.301	64.511	68.293	65.555	69.697	64.673	66.96
Kuba3	70.017	66.632	62.782	67.761	64.979	69.633	64.88	65.102	69.043	71.233	69.365	68.612	66.248	71.636	70.144	67.556	69.851	72.209	68.081	68.832	69.903	62.337	68.927	71.198	69.679	70.332	71.83	70.853	0	72.756	65.149	66.22	67.209	66.009	68.447	71.451	70.176	64.774	71.379	65.855	66.886	67.581	68.919	66.383	69.517	65.843	68.041	63.497	68.158
Kuba4	68.533	66.565	69.208	67.349	70.105	66.657	71.316	70.876	69.299	67.3	67.311	64.973	71.372	66.033	74.13	63.126	72.072	66.683	64.86	66.535	65.108	65.789	65.518	66.934	64.961	65.91	69.089	70.051	71.784	0	65.3	66.176	71.871	65.975	65.381	68.192	66.102	66.533	65.884	61.636	68.663	67.321	67.904	70.277	66.676	71.04	67.971	67.997	66.693
Kuba5	71.032	66.394	70.647	67.911	68.085	67.69	66.678	68.4	67.076	67.943	67.533	68.65	64.284	70.527	66.825	72.365	74.398	67.86	65.318	68.663	66.381	66.721	68.827	66.729	65.5	65.962	68.411	68.358	65.104	66.114	0	71.64	66.579	66.979	65.642	69.389	69.835	72.647	72.334	64.815	72.374	67.373	64.388	68.907	64.398	65.788	67.96	65.218	66.694
Kuba6	63.054	66.31	65.59	69.57	66.527	66.617	70.51	67.064	70.247	63.975	66.757	68.728	66.716	69.133	65.579	61.316	64.321	66.491	68.662	66.729	64.299	65.07	64.943	68.545	70.948	64.575	67.544	73.775	63.522	66.776	70.102	0	64.843	66.766	65.084	72.718	77.314	68.286	69.73	70.272	67.603	65.269	65.183	70.038	67.594	64.885	68.228	66.51	64.138
Kuba7	68.422	71.331	70.055	67.926	70.216	67.205	71.404	65.354	67.021	68.43	67.338	72.21	65.505	72.096	69.783	69.621	67.741	66.906	66.398	67.323	62.313	64.603	67.251	65.232	65.598	67.582	67.573	66.275	68.069	72.069	66.984	66.188	0	67.617	68.147	68.984	71.6	70.044	72.408	71.708	69.724	73.05	68.602	65.966	69.024	68.451	67.481	72.188	73.374
Kuba8	72.814	68.562	65.49	66.365	68.227	66.24	63.013	66.877	73.585	68.573	64.543	62.538	65.385	69.196	67.738	65.494	65.107	71.831	68.884	69.145	66.925	68.406	64.286	67.022	68.696	66.713	68.722	67.796	67.209	67.378	68.235	67.626	67.147	0	70.407	67.404	68.916	66.804	69.954	69.485	68.147	73.167	68.982	71.281	66.686	64.925	74.791	69.946	74.927
Kuba9	65.717	69.9	63.871	68.793	75.982	69.403	65.003	70.682	73.63	64.474	65.306	66.897	64.99	68.587	68.05	66.353	65.834	66.538	64.255	73.912	64.038	65.446	69.572	72.186	66.395	60.563	78.095	70.591	68.424	65.531	65.173	66.696	67.38	69.612	0	72.573	67.409	66.322	71.232	69.328	69.227	68.543	64.132	67.571	69.018	67.627	67.181	65.823	67.496
Kuba10	68.072	65.913	68.758	62.85	70.926	68.562	66.866	67.554	67.244	70.589	68.728	68.624	72.515	69.931	67.792	69.843	68.63	65.757	69.284	72.334	69.107	65.625	66.782	64.617	66.525	64.698	68.89	60.648	70.08	67.854	66.88	72.222	67.234	66.158	71.485	0	65.402	66.629	68.207	66.408	73.172	67.308	64.535	67.125	67.537	69.959	71.469	69.664	66.826
Kuba11	68.256	63.717	65.756	65.101	67.612	69.816	63.825	62.867	68.203	68.77	67.109	65.713	75.116	67.583	65.555	69.111	62.889	68.341	66.828	69.651	70.988	63.44	66.605	68.575	64.742	69.918	66.477	67.858	69.63	66.594	67.673	76.63	72.158	67.206	67.279	65.772	0	72.888	71.808	66.054	72.606	73.91	64.462	66.713	67.164	66.444	67.908	64.019	64.49
Kuba12	66.476	63.319	63.41	68.053	63.134	69.141	67.264	65.31	68.239	68.529	65.152	68.38	64.59	69.183	64.006	69.7	65.592	66.902	68.92	66.664	69.704	67.365	67.798	67.53	69.058	67.559	69.825	64.094	64.897	67.405	72.514	68.726	68.604	66.337	66.91	67.464	71.249	0	69.241	77.422	64.395	65.888	65.539	71.712	65.61	68.021	74.465	66.069	68.009
Kuba13	66.998	71.164	66.741	66.46	70.075	68.943	66.85	62.638	72.185	64.091	63.235	64.922	64.012	67.409	67.58	66.761	69.759	63.999	68.291	64.497	67.06	66.939	67.896	70.059	63.85	69.835	72.431	65.004	70.22	67.868	72.067	70.217	70.288	68.188	70.921	68.001	70.978	67.771	0	69.589	67.879	67.874	70.015	65.727	67.068	67.56	73.596	66.686	65.308
Kuba14	67.89	64.207	68.394	69.474	67.451	63.583	63.529	68.409	63.943	67.111	60.996	72.485	68.189	69.79	65.526	65.102	64.436	65.278	66.281	73.124	65.225	61.84	65.974	60.071	66.136	62.907	64.172	68.202	63.384	61.764	62.708	69.474	69.761	66.887	68.386	65.362	64.231	75.758	68.945	0	63.53	66.074	67.612	71.732	66.937	68.81	70.707	66.225	62.374
Kuba15	65.345	66.855	66.511	69.869	66.713	69.533	68.784	63.368	67.439	70.803	67.572	67.346	67.851	61.765	65.181	68.857	69.124	65.308	70.907	67.018	66.432	67.237	68.133	64.093	66.001	68.469	69.004	66.876	65.632	69.367	72.805	68.908	70.397	66.971	70.543	74.13	72.951	65.131	68.647	65.132	0	69.185	70.187	66.31	73.528	70.607	71.449	67.185	67.603
Kuba16	69.086	68.935	69.533	69.253	66.744	67.808	65.158	65.768	63.608	68.636	63.16	63.931	65.91	69.962	65.326	73.126	65.644	67.611	69.928	67.31	67.077	67.723	71.217	64.819	66.064	65.477	67.522	68.33	66.389	66.92	66.155	65.862	70.878	71.3	68.654	67.238	74.423	65.423	67.001	66.269	68.635	0	65.621	70.13	70.255	68.464	70.761	67.544	67.026
Kuba17	63.469	72.531	64.467	72.292	70.476	71.726	66.726	65.679	74.317	62.425	69.424	64.899	70.006	69.092	64.962	71.166	66.952	65.175	68.449	66.847	66.168	65.679	65.811	67.015	68.141	66.469	65.333	68.484	69.299	70.356	64.501	66.751	68.647	68.448	65.213	66.22	65.721	65.435	70.972	69.858	70.129	66.286	0	67.307	68.502	72.449	68.446	70.538	66.16
Kuba18	65.617	65.68	65.82	66.301	73.357	67.809	63.46	66.19	68.276	65.946	66.128	71.382	64.33	71.506	65.133	66.906	68.309	69.33	66.154	66.873	68.823	68.676	68.004	71.729	68.438	71.794	73.034	64.993	65.482	70.879	66.791	69.814	64.538	69.453	68.572	67.738	66.692	69.898	66.565	72.839	65.897	70.554	66.769	0	67.654	67.419	67.026	66.979	63.982
Kuba19	66.232	65.756	70.896	63.978	67.091	67.154	65.457	68.999	70.977	67.59	67.114	65.034	68.76	68.314	66.611	69.52	71.647	69.099	71.41	69.055	69.904	67.414	61.997	66.435	65.596	69.976	68.383	69.293	68.638	67.118	62.754	68.289	67.478	65.474	69.33	67.123	67.835	66.126	67.666	67.478	72.681	70.998	67.071	67.117	0	66.303	64.69	69.125	62.909
Kuba20	65.803	66.986	70.001	65.278	68.854	68.323	74.474	72.289	66.319	69.165	62.486	65.803	67.274	68.06	66.03	66.776	69.605	67.28	66.541	68.503	68.955	67.142	63.626	70.885	61.536	62.824	65.678	66.034	64.394	71.593	66.091	64.31	66.174	63.222	67.656	69.508	65.634	67.167	67.393	69.615	69.582	68.244	71.122	67.46	65.644	0	66.061	64.099	66.609
Kuba21	67.692	66.234	67.959	64.944	67.37	67.827	62.984	66.874	74.066	65.338	67.573	68.6	66.651	68.271	64.756	66.67	68.178	65.286	67.236	67.094	69.626	64.308	66.753	70.912	68.127	66.167	73.253	69.972	66.643	67.676	66.349	68.774	64.586	72.685	66.225	71.235	67.02	73.502	73.517	70.943	70.516	70.135	67.713	67.056	64.485	65.748	0	63.328	68.809
Kuba22	66.839	71.03	68.244	74.467	73.452	62.65	65.414	67.374	66.342	65.234	71.315	65.883	66.446	69.407	69.696	72.894	66.482	66.794	69.803	65.003	73.118	63.88	64.176	76.062	69.052	62.652	67.342	66.746	62.748	69.289	65.277	68.278	71.637	69.279	67.335	70.903	65.46	66.324	67.903	67.046	67.579	68.391	70.691	68.421	70.198	65.32	63.469	0	65.696
Kuba23	65.746	68.578	66.823	66.822	67.978	64.68	69.018	67.796	64.214	64.345	61.987	65.727	66.901	65.315	70.954	74.101	68.267	71.144	62.337	66.156	65.762	67.027	70.825	71.3	68.178	73.905	68.559	68.357	67.306	68.442	66.456	64.645	71.943	73.898	67.954	67.56	63.882	67.771	66.743	64.53	66.665	68.627	65.201	63.951	62.892	66.662	69.372	64.916	0
Kuba24	69.678	66.058	67.373	65.062	67.309	69.987	67.611	67.346	67.413	68.255	68.738	64.543	69.909	67.459	65.785	66.227	68.404	63.714	68.302	68.437	64.758	64.479	62.216	71.624	64.261	66.713	68.883	70.95	68.191	67.197	68.71	64.207	66.288	65.443	65.27	68.526	75.718	73.169	66.139	68.908	67.246	66.721	65.265	67.872	68.179	64.241	69.744	71.996	75.695
Kuba25	66.609	69.838	68.568	72.149	66.214	69.387	69.928	65.354	67.928	64.633	68.858	64.451	70.974	66.424	66.075	67.745	65.959	70.6	66.22	65.474	64.019	62.81	72.031	64.782	67.083	65.959	67.23	67.667	64.033	69.365	64.182	64.883	66.104	67.098	66.138	68.398	65.144	74.289	70.042	68.037	65.966	73.65	77.551	68.481	66.388	70.907	69.406	68.077	65.56
Kuba26	64.883	65.399	64.136	67.942	65.969	67.353	67.757	67.351	67.652	65.683	65.438	69.274	66.387	73.024	67.923	71.529	66.07	66.128	65.887	66.277	65.673	66.262	70.597	62.411	70.144	66.958	65.772	70.972	67.842	75.496	68.66	70.132	63.723	69.485	65.227	66.732	74.5	68.757	66.258	69.865	67.657	66.57	62.878	64.667	70.152	67.966	67.839	66.065	67.464
Kuba27	67.878	63.616	64.713	67.123	63.477	68.526	68.225	68.019	65.503	71.348	63.66	63.001	65.991	69.389	71.484	68.845	69.226	65.33	62.783	66.393	66.299	62.752	66.258	66.113	64.68	66.287	60.903	71.141	65.214	71.718	71.194	68.48	69.551	64.101	68.6	64.317	65.212	76.782	70.719	73.215	69.775	69.396	68.466	64.553	73.325	68.088	68.53	69.432	67.39
Kuba28	66.073	67.557	68.768	72.252	68.692	64.353	66.954	66.572	67.159	63.597	67.674	72.386	66.198	65.426	69.299	65.626	65.426	67.231	67.536	65.061	62.843	68.767	65.057	68.698	67.239	64.29	69.212	71.93	64.135	67.217	78.845	72.375	64.864	62.584	67.28	74.706	70.689	66.517	68.179	67.952	67.82	70.244	66.12	73.504	64.543	69.012	67.695	67.695	65.217
Kuba29	63.507	65.033	68.664	68.519	76.463	71.67	69.01	66.199	68.71	66.499	69.1	60.101	68.889	67.272	62.875	65.075	66.71	64.274	67.585	67.419	64.701	66.032	62.665	73.944	67.135	65.517	78.507	73.34	67.32	63.095	66.135	73.531	66.143	65.609	74.056	68.432	70.145	65.584	67.668	68.055	63.543	65.31	63.17	67.149	66.491	66.181	70.812	65.78	61.006
Kuba30	65.783	67.992	69.248	70.35	65.519	65.962	70.383	68.178	67.774	68.667	64.009	65.794	66.761	67.79	68.195	68.219	69.129	65.402	66.644	65.75	63.204	64.347	66.618	64.377	69.476	68.757	67.741	68.963	69.168	64.068	68.484	69.853	67.094	66.442	65.892	68.529	68.41	73.296	64.738	70.42	70.589	65.399	63.659	64.553	65.134	67.539	71.402	68.646	79.577
Kuba31	65.602	69.3	63.684	66.968	65.001	71.204	65.283	66.447	69.823	68.144	64.399	69.94	65.081	64.186	65.12	69.496	65.118	68.564	65.635	68.694	67.732	71.699	67.447	69.545	66.37	71.534	67.224	70.389	71.816	68.741	67.109	71.467	67.747	72.509	66.32	72.579	72.734	67.308	66.178	65.975	76.911	68.336	64.03	68.14	66.018	66.443	69.605	69.042	70.474
Kuba32	65.368	63.518	70.4	66.914	64.135	74.512	69.367	69.657	68.081	65.44	65.994	68.633	66.328	70.812	66.551	70.109	67.052	65.617	67.239	71.837	65.457	68.651	68.267	63.54	66.486	70.537	70.444	69.378	69.276	72.147	64.936	66.099	67.772	68.011	64.159	64.263	68.319	67.029	64.388	64.416	70.036	67.222	68.872	72.331	71.692	63.877	65.679	70.277	72.983
Kuba33	65.222	66.209	70.826	66.617	70.99	68.831	68.693	64.519	73.742	66.448	65.347	65.685	69.829	69.141	64.215	65.349	65.613	67.423	66.147	69.053	65.603	59.772	63.998	66.422	62.937	63.14	72.633	74.557	66.144	68.152	70.533	70.976	65.568	65.497	67.717	66.459	73.961	61.504	66.813	68.036	60.83	66.44	65.935	72.233	73.294	65.679	63.974	67.876	80.978
Kuba34	66.75	71.908	65.883	66.15	74.992	67.856	67.675	66.435	69.476	69.592	65.933	69.382	72.575	73.768	66.695	68.182	69.473	66.594	63.553	64.754	68.664	63.748	64.146	70.903	68.184	63.922	68.613	68.365	65.551	76.124	68.274	67.221	67.795	62.15	71.654	72.247	68.215	67.705	71.993	75.293	64.511	67.434	63.926	65.15	70.592	70.46	68.279	65.535	66.856
Kuba35	70.714	71.462	67.847	65.028	63.377	69.946	64.929	66.965	65.84	69.403	66.383	65.493	66.222	69.126	61.974	62.513	69.553	67.118	63.527	64.815	64.093	66.924	66.241	65.034	63.319	65.382	73.035	69.339	68.187	66.942	65.273	64.632	68.162	67.217	62.794	66.157	67.515	69.396	72.106	69.056	71.397	67.548	72.186	69.08	74.488	65.723	68.772	65.644	62.66
Kuba36	71.637	65.748	65.827	69.334	67.971	68.564	67.033	70.219	70.799	64.094	70.222	68.361	69.499	75.252	68.241	64.481	64.441	66.708	63.472	65.815	62.994	72.295	68.305	66.959	63.945	67.504	69.751	74.191	66.041	68.701	68.423	69.997	67.984	66.932	79.23	73.049	65.815	67.491	65.741	61.662	61.043	67.946	63.636	67.464	65.676	65.728	70.135	66.508	68.311
Kuba37	64.559	67.886	63.657	66.174	62.95	67.147	64.252	66.827	65.599	68.244	64.73	64.661	66.068	67.24	68.266	66.074	72.328	62.492	67.198	71.539	69.244	60.447	67.17	72.338	67.566	65.613	68.455	70.266	70.273	72.477	69.662	71.949	75.168	67.369	67.689	64.134	73.067	64.287	69.297	69.372	67.091	66.075	67.733	68.577	68.627	65.934	63.715	63.596	69.166
Kuba38	64.023	61.483	64.523	66.169	68.571	67.422	66.328	69.889	66.975	70.025	71.416	66.466	60.584	67.006	69.473	66.523	63.084	63.559	70.9	64.25	69.1	66.739	66.568	66.669	66.347	66.297	70.948	68.109	68.958	68.745	68.542	68.349	69	66.468	66.358	68.693	65.259	88.605	66.823	79.886	69.147	71.505	67.32	70.205	62.523	68.936	73.971	68.361	72.457
Kuba39	62.798	61.245	68.165	65.464	69.679	67.91	61.408	66.037	73.742	66.05	65.253	68.813	67.628	70.196	66.79	68.591	65.163	63.995	64.045	70.624	59.505	62.601	65.277	65.824	69.6	62.677	69.743	70.763	67.379	69.888	70.013	71.208	65.895	65.391	71.282	67.741	66.309	63.629	66.562	69.412	67.768	67.289	68.337	75.077	69.172	68.206	78.782	67.791	68.526
Kuba40	69.27	66.969	66.642	66.715	68.929	66.028	66.418	67.744	62.995	68.281	64.913	62.074	68.959	63.197	68.929	66.717	68.759	67.583	65.763	66.201	67.776	67.336	68.055	64.703	65.242	62.328	73.424	67.247	65.23	74.262	68.468	70.949	66.439	67.046	68.299	68.088	68.032	68.223	69.297	70.896	71.709	86.088	68.446	77.209	70.166	71.826	69.892	68.686	68.504
Kuba41	67.854	66.341	62.261	66.583	65.26	66.552	71.452	70.625	68.649	66.944	69.847	70.592	68.953	65.261	68.021	69.908	72.316	67.099	67.949	70.963	69.543	68.106	67.672	69.52	72.016	68.171	62.75	71.569	70.887	67.504	68.483	64.013	67.05	66.568	66.321	66.933	65.94	67.879	68.125	68.326	64.89	71.807	70.551	69.105	70.397	70.793	63.92	68.011	66.045
Kuba42	64.613	66.811	62.769	68.332	67.286	69.757	68.347	65.145	68.72	69.089	67.082	65.78	62.293	69.321	71.018	69.151	67.898	66.842	65.57	71.512	70.678	66.941	68.279	67.454	70.703	62.142	68.32	69.016	69.057	63.799	71.525	73.316	61.198	68.096	68.174	68.187	75.181	66.676	70.873	65.746	65.801	66.46	70.27	63.866	67.862	63.28	72.398	68.822	69.118
Kuba43	67.225	68.634	64.782	69.16	60.605	71.097	66.33	72.181	65.847	66.646	65.486	70.703	64.454	65.989	63.882	69.939	68.638	65.326	65.55	67.008	69.44	72.06	69.101	63.575	68.692	65.478	65.892	67.902	67.955	66.103	71.164	69.177	64.407	69.835	66.171	65.693	67.653	76.123	66.72	69.764	72.015	68.616	70.557	65.091	71.804	73.015	64.619	67.63	68.422
Kuba44	63.955	66.996	66.245	64.997	68.656	63.885	66.267	62.767	62.846	65.805	60.956	59.758	63.981	66.908	63.463	62.427	66.574	64.064	63.129	68.324	63.01	61.027	63.761	69.071	61.393	67.534	66.294	64.979	62.361	72.229	65.579	66.609	62.262	60.099	64.772	64.641	64.181	63.221	70.305	64.42	64.686	61.738	61.539	70.209	67.14	60.973	62.6	66.209	62.261
Kete_N1	66.679	71.054	65.848	69.951	60.172	65.857	71.017	66.771	65.985	70.049	64.336	62.761	72.467	71.391	78.347	71.147	67.867	68.091	63.419	64.983	62.425	64.695	66.232	66.432	64.494	71.254	66.003	67.059	64.134	68.302	60.71	67.168	67.14	68.593	63.981	67.921	69.718	64.692	63.352	70.106	68.845	67.598	71.595	68.664	65.761	72.226	67.354	62.613	61.784
Kete_N2	62.845	62.948	64.737	64.768	64.675	63.129	66.226	63.68	74.333	65.688	60.996	65.682	63.868	68.036	74.929	62.488	66.461	63.077	70.184	67.115	69.234	64.774	63.436	65.566	68.863	64.555	64.033	66.518	61.867	66.168	61.258	63.798	67.518	64.6	70.256	61.572	68.121	64.612	65.382	68.884	61.511	61.309	70.972	67.919	59.567	74.586	63.872	64.086	63.169
Kete_N3	64.916	64.334	65.933	66.7	71.53	65.787	66.643	61.97	76.884	63.182	66.396	69.241	68.6	73.123	65.335	66.957	65.588	63.275	64.793	68.599	62.62	63.089	67.556	66.425	64.726	67.482	72.731	73.498	66.005	70.585	66.78	68.092	69.085	70.076	74.477	69.916	64.189	66.013	81.984	66.121	66.98	68.392	67.865	65.974	68.058	65.491	69.72	66.327	69.899
Kete_N4	64.71	66.203	63.992	64.167	62.707	62.443	62.253	62.422	72.798	65.017	62.757	66.628	63.768	62.369	68.281	62.331	59.037	65.547	63.368	65.543	64.724	65.778	65.969	63.877	61.128	62.063	60.351	63.966	61.003	63.352	65.574	61.13	66.51	64.706	70.499	69.364	59.872	64.253	66.021	66.26	60.734	69.657	62.89	57.267	67.9	75.226	68.106	65.922	66.952
Kete_N5	61.793	65.525	65.823	62.983	68.652	65.696	61.57	64.745	62.953	62.084	63.448	64.701	63.156	69.223	66.209	61.032	60.309	63.856	70.462	63.19	61.811	62.659	62.79	63.844	63.832	68.676	65.987	65.961	67.312	66.936	63.413	68.707	63.59	62.188	64.654	72.345	68.284	66.396	68.26	95.003	61.722	66.869	64.314	61.776	68.099	73.464	63.41	65.332	68.55
Kete_N6	69.417	67.653	66.256	69.286	70.647	67.097	64.371	64.697	65.424	69.093	71.04	68.462	63.224	64.282	67.758	70.192	64.749	63.661	67.002	66.508	66.889	69.729	64.413	68.758	67.167	69.976	68.492	66.195	63.61	67.23	64.984	71.545	64.375	64.376	68.922	65.756	68.106	66.999	69.879	65.444	62.204	71.038	62.826	73.133	69.25	67.096	69.954	64.919	67.163
Kete_N7	63.56	67.582	61.568	71.544	68.359	68.886	63.497	66.862	70.988	67.118	56.589	65.93	64.592	67.526	66.216	62.384	67.138	64.729	67.535	63.129	68.012	67.963	61.101	66.253	65.208	61.876	65.98	71.693	68.961	67.192	64.457	65.872	60.516	66.651	65.155	69.778	62.81	64.665	67.465	60.48	64.686	63.164	66.027	60.76	67.916	72.675	67.01	67.155	64.796
Kete_N8	64.772	68.82	63.569	69.175	64.494	71.715	64.397	64.602	68.04	67.188	64.829	63.71	66.65	67.283	71.586	66.636	69.198	66.721	66.685	67.762	62.244	64.019	62.657	69.023	59.784	68.468	64.517	68.406	67.619	69.548	63.51	72.008	63.429	63.791	72.325	71.42	62.885	63.828	62.467	59.671	65.958	68.087	67.401	65.061	69.033	67.186	59.226	65.904	66.99
Kete_N9	68.803	60.51	67.543	69.37	65.406	66.885	64.146	67.126	66.028	63.186	65.644	72.512	66.331	63.584	63.163	63.71	62.553	65.93	72.756	66.924	62.315	72.548	66.433	75.156	64.148	63.531	64.744	71.096	70.323	65.758	67.272	65.979	62.34	64.612	63.389	63.975	63.729	65.42	69.237	80.812	66.981	66.19	69.225	67.612	70.064	75.77	66.581	65.855	61.321
Kete_N10	70.04	70.389	68.512	66.711	64.066	67.869	70.503	66.989	66.438	68.305	66.201	63.789	67.936	68.73	65.303	69.44	68.395	65.102	63.982	72.12	66.619	68.944	71.172	69.584	72.387	70.424	66.748	69.236	67.55	67.67	65.309	75.584	68.25	67.697	73.415	63.209	75.364	64.441	66.235	62.769	69.608	65.866	70.13	65.833	67.711	70.84	69.7	65.185	62.307
Kete_N11	65.292	60.998	62.358	67.759	62.184	68.218	68.876	62.719	66.052	68.207	61.529	68.322	62.612	65.398	66.596	64.805	63.527	71.486	64.072	65.804	63.484	62.581	65.674	63.214	66.886	63.768	64.085	66.662	67.716	69.278	65.11	68.066	61.65	66.925	60.217	62.67	66.901	63.258	67.205	65.818	64.456	68.225	65.381	67.325	63.769	63.135	63.62	68.708	67.542
Kete_N12	66.835	70.142	69.003	70.787	69.876	68.876	67.215	64.746	68.854	69.33	64.067	72.204	68.075	66.949	63.597	64.679	67.623	68.731	70.897	67.343	61.813	68.473	67.526	70.601	69.254	67.364	70.952	68.568	63.226	66.992	64.208	74.652	67.547	69.683	69.226	67.523	66.3	66.352	75.267	65.937	67.379	67.882	67.601	68.931	66.487	69.268	70.793	69.491	66.471
Kete_N13	64.199	70.051	60.199	65.653	72.866	64.591	69.594	63.834	67.286	68.476	65.85	58.279	71.28	69.782	64.501	64.146	65.591	65.27	62.683	63.096	65.236	64.654	61.313	66.175	66.423	64.901	67.054	67.953	63.648	62.653	66.28	75.471	63.066	68.011	64.749	66.133	69.418	64.499	65.128	65.593	65.665	67.783	67.244	65.977	65.899	70.117	67.378	62.183	68.503
Kete_N14	63.797	59.152	67.771	63.844	61.469	66.199	61.703	64.018	65.41	60.922	64.127	60.555	61.824	69.648	68.487	63.237	63.562	64.114	65.29	66.908	62.182	63.331	58.142	63.078	55.997	62.144	69.109	62.914	61.182	67.979	60.384	65.546	60.154	62.048	61.687	62.62	61.714	64.018	64.101	78.239	63.36	67.66	60.564	66.27	59.816	64.543	66.171	65.634	65.194
Kete_N15	65.814	67.154	66.124	67.792	62.762	70.022	64.814	64.365	66.125	65.182	67.02	65.305	69.175	66.288	60.689	65.927	65.243	67.675	68.196	62.093	65.038	66.477	62.826	67.133	62.401	65.389	69.873	66.347	64.601	70.284	65.718	62.941	63.61	68.673	62.979	63.038	65.104	66.463	66.175	80.012	61.712	64.156	67.017	70.65	65.42	73.275	65.504	60.271	65.54
Kete_N16	61.066	65.217	63.904	66.367	61.677	67.75	63.683	68.737	65.289	61.87	69.11	62.473	63.796	65.752	66.08	61.855	64.598	67.426	60.607	61.74	63.201	63.787	66.722	60.474	65.08	65.422	64.839	64.78	72.443	61.26	61.831	67.456	64.16	62.023	62.52	70.604	65.098	62.994	69.383	101.407	60.232	65.506	63.258	64.521	66.008	67.634	67.404	68.815	67.571
Kete_N17	68.164	66.828	63.85	69.09	64.119	67.199	70.428	67.862	67.738	66.56	70.908	67.28	71.771	66.027	73.864	66.889	72.017	73.375	66.618	67.013	68.54	65.506	69.242	64.634	67.343	66.375	69.234	62.591	67.877	66.887	67.595	63.469	69.632	64.604	65.397	73.916	64.215	67.779	69.553	69.708	70.361	68.453	69.487	65.417	65.324	66.746	72.097	66.225	72.478
Kete_N18	70.429	66.971	66.981	65.177	65.922	64.218	60.789	66.251	71.228	61.36	63.66	60.717	66.355	67.137	64.387	62.918	63.698	68.486	63.808	65.848	67.943	60.503	65.101	64.215	65.612	65.14	72.674	66.175	62.489	66.888	64.125	65.9	61.881	66.055	66.102	64.975	67.542	68.795	68.376	65.102	66.459	63.421	66.691	71.53	68.584	66.476	71.2	63.822	66.711
Kete_versus_Luluwa
Luluwa1	Luluwa2	Luluwa3	Luluwa4	Luluwa5	Luluwa6	Luluwa7	Luluwa8	Luluwa9	Luluwa10	Luluwa11	Luluwa12	Luluwa13	Luluwa14	Luluwa15	Luluwa16	Luluwa17	Luluwa18	Luluwa19	Luluwa20	Luluwa21	Luluwa22	Luluwa23	Luluwa24	Luluwa25	Luluwa26	Luluwa27	Luluwa28	Luluwa29	Luluwa30	Luluwa31	Luluwa32	Luluwa33	Luluwa34	Luluwa35	Luluwa36	Luluwa37	Luluwa38	Luluwa39	Luluwa40	Luluwa41	Luluwa42	Luluwa43	Luluwa44	Kete_S1	Kete_S2	Kete_S3	Kete_S4	Kete_S5	Kete_S6
Luluwa1	0	70.169	69.013	70.61	67.503	66.41	69.723	79.426	69.613	67.295	67.54	67.81	70.315	69.811	66.865	64.314	66.291	71.221	65.877	69.825	71.357	69.602	70.106	69.595	78.704	66.897	69.253	67.094	72.665	70.515	70.716	68.088	64.813	76.038	65.511	69.198	66.27	65.717	65.975	73.465	66.465	72.433	64.793	66.948	65.775	70.394	70.151	66.054	60.43
Luluwa2	68.963	0	67.101	76.891	72.826	62.279	82.961	80.692	73.81	92.531	65.576	67.303	66.409	68.597	70.943	72.486	66.25	80.497	59.612	74.102	64.512	71.749	68.638	69.29	69.296	86.343	68.369	66.446	71.787	74.643	62.493	68.229	65.672	69.004	64.636	94.917	70.921	69.446	70.465	68.01	66.328	67.8	70.363	71.816	67.909	65.075	62.658	64.78	65.72
Luluwa3	70.254	69.615	0	65.322	66.491	68.387	76.676	76.193	70.122	72.414	68.901	71.541	68.365	70.299	66.381	66.869	72.382	69.753	62.444	76.405	65.359	71.88	68.738	67.003	66.337	71.973	70.973	67.203	65.046	68.501	69.227	65.502	80.3	65.372	73.068	73.651	71.289	66.701	64.767	66.163	70.073	71.516	63.193	69.703	66.007	71.423	66.311	64.21	65.505
Luluwa4	69.797	77.557	62.71	0	70.263	62.126	76.53	66.402	74.066	71.865	63.213	63.272	69.271	69.974	65.718	70.688	71.354	74.67	64.98	72.893	75.364	75.911	70.439	69.957	69.171	80.385	73.584	70.581	68.247	66.874	66.251	75.956	66.807	71.464	73.829	70.464	89.056	81.461	70.857	70.249	71.376	67.631	65.073	72.588	63.853	66.906	63.14	63.973	66.751
Luluwa5	67.562	73.166	65.619	70.634	0	71.956	67.418	71.235	74.539	73.92	71.544	64.791	67.902	66.184	67.844	65.826	67.193	76.187	62.593	68.996	78.238	70.665	75.332	67.579	72.413	69.601	74.632	69.098	76.77	71.101	67.998	62.69	70.31	69.236	74.88	68.206	70.302	70.697	66.997	67.604	70.439	70.559	74.502	69.898	65.582	69.986	61.024	65.007	69.551
Luluwa6	69.477	66.418	69.967	64.746	74.668	0	68.365	68.71	67.876	75.234	64.749	68.045	68.08	68.531	69.507	69.972	69.088	66.654	70.828	67.104	67.579	63.309	70.804	64.234	64.036	65.09	63.247	66.409	67.918	65.185	68.899	70.147	70.563	69.274	70.085	67.786	67.412	66.326	68.672	67.77	63.675	67.639	66.891	70.694	69.313	71.503	69.781	68.353	70.634
Luluwa7	69.081	82.656	73.91	77.674	68.647	65.203	0	73.578	77.783	76.96	66.524	68.579	75.328	65.468	63.435	80.781	67.566	69.335	63.672	64.05	69.023	67.165	76.864	66.974	73.07	73.902	66.485	70.844	66.6	68.162	69.537	63.037	70.072	72.719	74.259	77.895	67.471	67.827	70.075	69.223	83.958	66.536	66.139	72.855	62.275	62.898	64.574	66.471	62.794
Luluwa8	77.374	80.087	73.987	65.088	68.989	65.164	71.515	0	70.811	65.118	70.853	66.317	65.845	68.682	69.759	65.488	71.459	70.561	63.372	73.609	68.876	81.65	72.16	69.787	83.593	64.812	73.957	77.321	66.182	84.034	64.982	68.162	64.685	66.462	68.012	73.291	68.638	74.855	84.215	68.109	69.571	69.777	71.402	72.826	65.288	65.465	57.721	62.012	67.651
Luluwa9	68.937	71.838	67.778	73.706	74.957	65.841	77.525	72.679	0	73.022	62.879	65.944	67.964	66.609	70.486	70.29	70.331	73.185	60.239	79.144	68.354	68.107	68.557	66.576	70.317	76.928	72.975	69.245	67.203	67.075	64.588	73.889	73.502	70.399	76.112	73.618	81.169	74.05	73.799	64.952	69.903	68.295	66.721	66.502	60.859	64.277	63.369	61.353	65.186
Luluwa10	66.693	89.401	69.708	71.446	72.426	71.48	76.227	67.22	72.516	0	68.578	62.144	79.579	65.473	63.083	70.216	76.307	82.366	63.558	78.878	73.134	78.134	72.77	70.866	67.543	88.77	68.883	72.163	68.658	67.783	61.917	74.118	73.626	71.018	77.2	74.738	64.583	70.668	62.908	67.561	74.11	69.02	68.11	68.318	62.578	68.971	68.147	61.399	67.178
Luluwa11	68.466	67.131	68.91	65.58	72.853	63.078	68.452	73.404	64.078	70.14	0	66.535	73.422	71.161	70.191	74.055	69.82	70.049	66.95	67.753	70.486	65.713	75.877	64.569	72.132	68.077	62.921	68.797	70.559	74.235	69.463	68.257	72.074	67.52	67.739	68.909	74.722	65.119	71.873	64.266	66.582	69.953	75.557	75.781	67.026	65.311	68.943	65.346	74.031
Luluwa12	68.788	68.596	71.256	64.447	66.6	66.285	70.693	68.403	67.778	64.423	66.729	0	67.688	68.139	67.724	68.681	67.783	70.492	65.008	78.363	63.435	69.165	66.503	64.84	71.435	67.587	69.983	70.541	69.603	65.023	70.677	65.989	69.528	68.45	69.602	65.674	74.035	72.092	67.182	71.93	71.584	65.652	70.996	65.905	65.354	68.474	62.26	66.251	66.066
Luluwa13	68.873	67.444	66.702	70.336	67.716	64.884	75.412	68.11	68.112	78.53	71.839	65.563	0	67.624	78.205	77.201	65.565	72.593	57.884	81.999	69.759	75.515	73.985	71.95	63.405	71.578	68.394	74.721	64.309	67.963	67.909	68.253	81.124	66.422	68.449	78.562	70.154	73.202	65.98	65.765	73.266	65.78	68.038	66.42	62.846	64.367	61.888	68.334	67.173
Luluwa14	70.698	69.611	69.25	71.874	66.264	65.596	67.224	70.878	67.552	67.365	70.289	67.807	69.498	0	69.184	70.345	71.298	67.921	62.835	79.139	73.119	71.709	67.882	68.83	66.525	71.411	66.451	68.569	72.573	74.036	65.9	63.164	74.608	74.451	72.016	75.039	68.736	65.661	68.694	71.482	69.648	75.225	64.718	66.172	67.455	69.582	64.39	64.743	64.542
Luluwa15	66.067	71.574	64.716	66.382	68.926	66.331	63.731	71.573	71.622	63.055	68.936	66.062	79.418	68.647	0	70.668	71.109	78.344	61.635	67.073	71.451	77.07	68.53	69.599	71.359	71.539	72.703	69.085	71.349	63.676	75.141	70.447	75.924	65.629	73.691	68.574	71.483	71.441	69.633	70.601	71.399	68.464	64.41	76.424	66.976	68.349	63.391	65.224	64.827
Luluwa16	64.926	73.103	65.951	71.522	65.918	67.52	81.437	66.705	71.166	70.917	74.122	68.128	77.709	70.358	71.24	0	71.482	73.039	63.44	66.671	70.536	64.143	74.299	67.718	71.68	68.003	68.014	83.86	67.54	64.686	65.605	70.521	65.03	66.955	71.409	72.02	66.626	65.226	70.882	72.706	70.853	71.394	69.892	67.319	62.426	62.878	61.826	66.157	63.565
Luluwa17	67.178	66.365	71.118	72.48	67.274	66.114	68.765	71.335	69.735	76.734	69.892	66.831	66.433	70.536	71.572	70.579	0	67.684	62.608	73.12	72.793	67.359	71.8	73.91	82.021	77.24	68.262	70.075	68.258	69.13	68.576	71.376	67.874	70.848	70.937	67.672	65.047	73.684	65.656	66.268	71.572	71.624	69.694	70.063	64.084	69.084	66.426	65.577	72.422
Luluwa18	69.464	81.551	68.308	74.21	76.069	63.059	69.778	71.125	74.22	83.31	68.89	69.598	71.823	67.062	78.495	71.861	69.116	0	64.196	68.12	67.369	70.31	86.438	70.738	69.062	79.308	77.404	65.88	64.582	70.698	71.278	68.185	67.584	67.305	69.039	65.402	66.746	66.776	72.307	66.035	67.812	65.449	69.221	82.708	63.984	64.255	63.469	67.253	68.712
Luluwa19	70.167	64.395	66.171	69.197	66.991	72.277	68.611	69.171	63.717	68.593	70.39	68.013	63.024	66.914	66.954	68.047	66.535	68.134	0	68.086	66.582	64.481	67.763	69.993	66.65	68.274	65.962	68.891	69.639	68.997	69.565	69.196	73.628	69.587	64.462	67.96	65.766	68.063	71.116	66.501	65.727	64.047	64.87	69.57	69.299	71.129	71.169	69.446	65.449
Luluwa20	68.517	73.826	73.263	73.477	70	64.234	63.812	73.966	79.389	79.068	66.007	76.478	80.904	76.827	66	66.295	72.906	67.823	62.258	0	74.234	69.305	71.056	68.022	71.713	67.188	76.035	97.17	66.184	64.722	70.21	69.883	77.462	67.731	67.425	74.407	59.818	71.432	73.591	66.874	73.621	64.978	70.803	73.792	63.489	62.951	69.643	63.729	72.51
Luluwa21	71.062	65.074	63.338	76.144	78.831	64.708	69.057	71.386	69.131	74.468	68.481	63.323	69.939	73.087	72.348	70.921	72.354	67.942	62.563	75.753	0	65.573	69.279	67.872	69.191	70.229	75.666	78.963	78.699	70.787	67.445	69.227	73.563	75.088	65.878	64.749	69.131	63.003	74.089	61.817	71.379	62.987	66.991	75.237	63.096	71.032	66.12	65.366	70.884
Luluwa22	69.029	71.411	69.855	74.924	69.652	60.767	66.651	83.124	68.307	78.391	63.656	67.122	74.958	70.36	75.553	64.916	66.624	69.776	59.814	70.692	64.483	0	75.055	68.699	74.31	66.224	67.672	80.458	70.254	64.685	74.684	64.439	75.289	65.652	65.697	72.416	79.562	68.104	65.462	70.586	72.781	71.125	66.265	74.1	61.524	62.786	68.237	66.647	63.872
Luluwa23	69.198	69.549	66.981	70.369	74.73	69.181	76.642	72.821	69.536	74.501	75.867	65.204	74.468	67.24	68.717	72.929	71.735	86.71	63.255	71.523	69.3	74.79	0	63.955	76.555	72.702	78.681	71.626	65.404	70.98	65.077	68.89	70.785	69.463	70.063	74.547	70.525	62.382	66.486	66.235	70.279	69.906	69.06	67.75	60.915	64.185	64.468	66.282	67.94
Luluwa24	69.199	69.975	65.372	70.948	68.145	61.278	68	71.755	66.88	72.494	64.003	64.624	72.333	68.097	68.418	67.574	74.984	70.604	65.01	68.95	67.564	68.124	64.787	0	63.961	75.48	70.187	75.325	71.743	78.121	66.682	68.707	67.309	71.523	74.244	75.702	63.096	67.632	75.108	65.419	65.136	66.456	67.459	64.517	63.394	68.772	69.872	66.918	67.003
Luluwa25	77.038	69.412	64.454	68.066	71.923	61.183	73.964	85.235	70.343	67.484	70.821	70.325	64.931	65.753	69.8	71.056	81.106	69.345	62.378	71.649	67.969	73.696	76.617	63.319	0	71.571	81.913	63.613	69.195	70.717	70.318	86.326	69.976	70.917	77.456	66.413	70.06	69.388	82.924	63.559	76.742	68.557	70.412	63.592	62.959	66.41	65.158	65.575	67.385
Luluwa26	66.417	87.468	69.816	80.523	69.897	62.941	73.417	65.809	76.968	89.939	67.434	66.33	72	70.244	70.457	66.762	76.354	78.602	63.59	67.665	68.391	66.819	73.017	73.781	71.191	0	69.021	72.218	63.611	72.324	70.912	67.115	67.893	64.243	66.291	67.313	64.272	69.755	66.852	74.777	74.715	64.361	76.325	68.023	64.813	69.335	66.748	63.386	64.579
Luluwa27	68.163	68.877	69.128	74.017	73.756	60.817	66.135	75.18	73.832	69.419	61.982	68.496	68.019	65.44	72.507	66.71	68.557	77.287	62.325	76.008	75.788	66.907	78.098	69.341	80.658	68.015	0	66.845	70.854	66.91	68.688	75.498	65.661	62.959	71.454	63.063	64.878	80.165	69.653	69.395	72.403	68.289	75.461	68.878	64.226	68.909	68.938	65.538	65.316
Luluwa28	66.029	66.468	66.56	69.836	69.512	63.245	69.951	78.458	69.413	71.439	67.128	67.679	74.16	67.535	69.143	82.685	69.571	65.174	63.905	95.943	77.613	78.247	70.659	73.902	63.025	72.603	67.213	0	62.962	66.126	69.885	69.881	68.788	69.831	67.729	75.317	67.273	68.242	71.681	62.275	76.107	69.664	68.787	67.501	63.757	65.646	65.743	64.278	64.91
Luluwa29	72.717	73.046	64.701	68.661	77.495	65.69	66.534	68.488	68.039	69.496	70.443	68.842	64.976	72.176	70.753	67.076	69.218	65.664	66.099	67.108	78.72	70.474	66.394	71.864	69.449	64.355	70.562	64.071	0	74.599	81.874	68.06	66.707	71.414	76.309	67.447	70.564	61.752	75.547	67.059	67.805	63.761	70.717	74.366	69.775	66.691	62.464	64.183	68.741
Luluwa30	69.992	75.884	66.651	67.135	70.089	62.504	69.802	84.661	68.348	68.526	73.058	64.499	68.78	73.298	62.35	63.432	67.607	70.868	64.589	65.137	70.464	65.577	70.935	77.906	71.089	73.349	66.8	66.177	74.213	0	68.839	71.601	73.636	65.459	80.015	74.619	65.943	61.777	75.487	67.805	68.549	67.571	71.899	72.519	71.438	63.528	66.179	65.22	67.831
Luluwa31	71.487	63.518	67.018	67.901	69.226	66.647	69.956	66.655	64.678	62.628	68.853	69.913	68.201	66.07	74.883	64.833	67.713	71.939	65.987	70.463	67.868	75.113	65.275	67.39	69.802	71.89	69.188	69.236	81.31	69.35	0	70.16	69.273	67.244	64.208	71.361	68.653	62.738	67.04	66.458	76.41	69.747	70.667	76.196	62.895	66.06	65.488	68.695	73.529
Luluwa32	68.446	68.076	64.847	76.033	62.534	67.19	64.414	70.789	73.684	74.768	67.634	65.079	69.367	62.551	69.462	71.042	70.296	67.536	65.835	71.05	69.45	65.25	69.554	68.668	87.346	67.281	76.771	69.667	68.82	71.305	68.135	0	79.599	70.249	68.23	73.181	63.454	66.769	68.767	74.572	71.362	68.226	66.503	75.637	63.719	68.68	68.033	67.461	67.273
Luluwa33	65.688	65.995	78.84	67.448	70.987	66.429	70.595	66.339	74.163	74.248	69.967	67.491	79.728	75.419	76.401	64.733	68.895	67.812	70.145	77.931	72.168	75.429	71.381	66.835	71.159	69.451	65.733	69.273	65.83	74.437	69.976	79.212	0	67.54	69.41	75.395	69.831	69.749	72.458	69.568	71.432	69.449	68.422	66.143	58.386	63.517	63.076	66.605	71.164
Luluwa34	75.216	70.107	62.995	72.655	70.905	67.06	72.267	69.03	71.26	72.695	66.751	67.72	68.821	73.252	65.943	66.528	70.152	67.977	65.913	68.397	75.073	65.425	70.07	71.448	71.54	65.126	63.462	70.343	71.487	66.1	66.571	72.018	68.108	0	65.593	70.67	65.516	72.147	73.031	72.591	71.993	73.78	70.916	75.438	68.033	71.279	62.879	63.481	67.36
Luluwa35	66.213	65.686	72.358	74.061	76.227	67.534	73.757	71.067	77.15	78.175	66.571	68.355	68.621	71.581	72.799	70.503	70.48	68.812	60.977	68.77	66.105	65.483	71.135	74.143	78.952	68.017	71.434	68.423	75.697	79.839	64.252	68.859	70.115	65.931	0	67.546	66.33	67.321	70.857	64.478	65.153	73.17	69.883	61.893	67.953	66.252	65.76	66.74	66.061
Luluwa36	68.178	95.269	71.883	70.291	68.948	65.224	78.274	73.394	72.591	73.396	66.354	63.905	79.861	74.207	66.989	71.092	67.97	64.29	64.055	75.612	63.166	72.928	76.177	75.953	66.744	67.616	62.605	77.458	65.589	74.206	68.697	72.418	76.381	69.941	66.005	0	68.93	70.233	81.536	64.138	66.967	68.044	64.703	72.546	65.312	62.611	63.669	64.519	62.846
Luluwa37	66.941	72.535	71.018	88.853	70.97	65.789	68.983	71.972	80.257	65.968	73.974	70.986	70.573	67.627	71.901	66.931	65.319	67.87	62.359	61.231	70.161	80.288	71.245	62.959	71.775	65.948	65.338	67.761	70.399	66.555	70.362	63.633	70.354	65.953	66.426	70.587	0	77.333	70.181	69.579	67.969	66.927	67.375	67.316	63.542	71.111	66.768	66.027	64.316
Luluwa38	65.619	70.054	66.376	82.098	70.799	64.695	68.754	77.045	74.531	72.603	65.169	71.174	74.92	64.358	70.764	64.285	74.341	67.936	65.253	72.947	63.464	68.577	63.656	67.047	70.245	70.746	81.975	70.511	61.677	63.941	63.602	66.768	70.733	72.737	67.695	73.558	76.307	0	67.307	64.727	65.403	67.185	73.952	69.572	62.033	67.272	68.807	68.046	71.46
Luluwa39	65.889	70.195	63.899	70.514	65.716	65.964	70.131	85.249	73.629	63.053	70.847	64.602	66.031	68.45	68.856	70.039	64.729	71.203	67.395	74.839	73.366	64.463	65.167	74.296	83.76	67.352	68.225	72.154	74.249	73.78	65.953	69.239	72.311	71.64	70.134	81.37	68.501	67.779	0	66.769	76.797	65.812	79.957	76.381	67.278	66.19	62.355	62.888	66.496
Luluwa40	73.591	68.982	65.321	71.747	69.748	66.622	69.852	69.83	65.479	68.638	64.139	72.051	66.042	72.037	70.862	72.943	66.515	67.181	63.535	68.972	62.44	70.832	67.216	68.041	64.575	76.367	69.652	64.162	69.194	68.409	66.263	75.334	69.632	72.881	65.241	65.869	68.705	65.345	66.933	0	74.501	72.097	63.623	65.137	67.535	66.834	65.704	67.036	70.474
Luluwa41	65.897	67.31	68.913	72.022	71.056	61.166	84.505	72.41	70.636	75.11	65.548	70.258	73.455	70.767	70.892	70.604	70.636	68.3	60.223	75.875	71.301	72.811	70.383	65.254	76.846	74.562	72.511	77.119	67.846	69.5	76.022	71.592	72.033	71.689	64.873	67.788	66.505	65.271	77.105	73.235	0	68.237	74.366	87.419	63.031	61.038	65.196	65.162	70.572
Luluwa42	72.532	69.45	70.203	69.653	70.687	66.408	67.742	72.082	69.314	70.254	69.518	66.464	66.308	75.167	68.704	72.333	73.14	65.66	59.933	67.653	64.291	72.914	70.766	67.008	70.574	66.518	69.922	69.532	64.894	67.68	69.511	66.85	71.659	72.536	73.62	68.814	67.786	67.143	66.445	71.618	68.38	0	70.426	71.009	66.711	64.136	66.727	69.097	68.367
Luluwa43	65.315	71.276	62.811	66.412	75.098	65.214	67.85	74.301	68.351	69.076	74.907	70.515	68.509	64.667	64.901	68.876	71.116	69.634	62.237	72.675	66.876	67.759	69.425	68.14	71.175	77.552	75.909	69.29	70.516	72.442	69.707	66.928	69.319	70.9	71.473	65.358	67.581	74.915	81.202	63.371	75.635	70.119	0	74.673	63.833	62.984	69.694	67.603	63.622
Luluwa44	65.358	70.691	67.977	73.493	69.363	67.568	72.656	74.126	67.252	68.819	74.742	64.177	66.117	65.379	75.788	67.049	68.738	82.359	64.708	72.765	74.588	74.371	67.832	64.492	64.568	69.57	68.388	67.468	73.522	72.202	74.735	74.375	66.362	75.105	61.73	73.037	65.564	68.237	75.798	63.976	85.328	68.499	74.365	0	64.335	63.286	65.667	65.407	79.526
Kete_S1	67.982	72.666	67.797	68.592	68.627	70.343	64.631	69.908	63.6	66.213	69.198	67.05	65.276	69.909	69.89	65.268	66.153	67.069	67.791	66.391	65.727	64.34	64.314	66	65.621	68.006	67.231	66.52	72.498	74.688	65.242	67.215	61.361	70.302	71.289	68.916	65.54	65.33	70.283	70.676	65.97	69.192	66.72	66.74	0	67.309	66.603	68.134	67.928
Kete_S2	69.958	67.125	70.181	68.514	71.702	70.161	64.749	68.192	66.042	70.367	65.75	67.376	67.005	70.488	69.408	62.949	70.463	65.222	68.386	65.08	72.496	63.835	63.974	68.798	68.546	70.531	69.001	67.743	67.929	64.817	67.148	69.561	64.805	71.457	67.744	65.138	72.057	68.561	68.022	66.927	62.068	63.99	63.512	65.115	65.625	0	72.27	69.337	73.112
Kete_S3	70.465	64.34	66.741	65.349	62.949	68.938	66.681	59.852	64.537	70.018	70.445	62.89	63.51	64.691	64.217	62.961	67.656	65.468	69.071	72.756	67.9	69.286	65.564	70.862	67.187	69.163	70.207	68.915	64.608	68.174	67.142	68.787	63.715	64.71	67.543	66.211	67.238	70.447	64.544	66.936	65.763	66.798	70.383	67.164	65.549	72.365	0	65.486	80.827
Kete_S4	66.536	67.497	65.441	65.939	69.089	67.257	69.419	65.737	64.085	65.087	67.86	67.52	71.075	65.713	67.817	66.749	67.139	68.793	67.089	66.865	67.358	69.85	68.896	69.322	67.774	65.448	68.227	67.329	65.448	67.9	70.175	69.932	68.679	65.9	68.524	66.152	68.398	70.401	65.088	68.705	67.178	70.137	69.684	68.952	67.164	70.975	66.156	0	68.02
Kete_S5	61.043	67.796	65.836	68.021	70.283	69.218	64.086	69.863	66.513	68.222	73.88	65.185	68.97	65.328	64.702	64.711	73.922	70.097	61.592	74.162	69.827	65.498	69.13	67.509	67.149	66.23	66.642	67.07	69.653	68.88	74.279	67.303	71.057	67.508	67.142	64.843	64.958	70.914	67.826	69.425	69.839	68.468	63.895	81.637	65.69	72.121	80.254	66.391	0
Kete_S6	65.259	68.721	71.952	73.161	64.427	66.636	69.348	74.242	65.479	68	62.942	65.015	69.222	72.907	68.741	63.912	77.626	67.903	65.155	67.678	64.396	65.577	72.005	71.279	71.065	68.418	70.913	77.16	68.959	69.582	70.129	73.315	65.969	73.139	73.31	69.206	69.222	64.858	64.791	70.268	67.279	66.55	63.782	63.617	65.02	64.533	68.082	62.915	70.263
Kete_S7	71.592	65.297	66.382	69.13	66.491	67.824	69.349	63.836	67.413	66.689	67.826	68.979	63.176	66.765	69.218	64.354	67.887	67.804	66.141	65.556	67.925	65.982	64.695	64.299	64.824	65.308	68.649	65.172	71.292	61.961	63.875	65.139	62.283	66.187	64.701	62.488	72.81	66.506	65.516	67.598	67.298	68.985	65.814	66.569	67.023	63.843	70.72	66.884	74.709
Kete_S8	62.705	66.035	65.619	68.357	65.996	66.932	63.882	66.193	67.811	64.653	68.729	64.841	64.819	66.355	66.147	69.955	67.633	62.146	67.543	60.414	67.33	63.666	64.755	63.844	65.956	66.545	67.143	67.077	62.759	65.966	71.715	64.749	61.114	64.621	64.997	66.491	64.218	68.838	69.165	65.998	67.99	66.064	65.654	65.319	66.146	66.526	68.493	71.893	65.743
Kete_S9	64.807	73.785	70.826	66.148	71.46	68.495	65.263	66.563	72.785	72.945	77.113	70.634	69.284	65.775	63.384	64.135	65.961	65.549	64.161	67.419	68.374	72.01	67.819	70.772	65.603	64.342	78.079	69.861	68.978	68.887	71.233	69.979	75.501	68.379	64.536	70.306	70.412	65.115	71.52	70.924	67.742	72.762	74.97	68.196	67.574	65.838	64.958	68.51	66.928
Kete_S10	67.998	64.631	68.534	72.123	63.427	63.291	68.397	67.098	66.706	69.464	64.08	64.693	66.469	71.29	67.82	71.172	69.025	70.819	65.19	71.246	68.307	64.994	65.981	73.375	68.657	67.011	65.405	63.933	70.06	74.108	74.064	64.168	69.141	65.301	71.224	70.311	67.424	66.548	65.198	66.217	73.614	66.059	69.562	69.167	68.728	70.942	74.209	67.816	65.018
Kete_S11	66.881	62.555	69.815	67.578	69.143	68.259	65.909	68.015	69.117	67.184	67.203	69.352	66.082	63.551	68.374	62.672	66.296	66.9	66.28	67.875	64.159	70.894	67.068	65.584	67.769	63.782	70.571	68.4	65.305	66.376	69.707	68.316	64.19	66.494	61.4	67.981	68.471	63.709	63.625	66.994	65.498	69.591	62.141	66.645	72.71	65.95	68.619	74.032	73.358
Kete_S12	67.195	68.35	63.052	67.039	74.009	72.976	74.599	65.495	67.636	61.488	65.617	67.09	68.906	64.034	65.904	67.511	69.664	63.43	67.213	64.039	66.677	63.37	70.318	66.314	65.232	64.378	64.131	66.188	67.506	68.599	71.977	69.424	67.953	64.591	66.455	64.455	65.152	60.126	63.921	67.939	63.172	67.756	70.196	74.027	68.067	70.301	72.451	68.735	65.647
Kete_S13	64.689	62.082	67.592	67.601	63.523	64.125	69.571	67.575	64.949	63.061	61.603	65.699	68.179	64.707	63.169	66.465	65.501	66.825	68.453	65.885	66.074	67.058	61.928	67.769	62.723	65.775	71.64	64.854	67.719	68.192	66.032	65.762	64.774	66.348	69.452	68.801	67.889	68.851	64.545	64.041	64.853	65.891	64.259	65.957	67.791	77.784	89.677	72.25	65.039
Kete_S14	67.243	64.86	70.854	67.471	71.687	65.998	69.801	67.256	73.079	66.656	66.618	72.557	66.772	71.591	69.854	70.875	68.278	72.001	64.614	74.271	66.043	68.201	68.544	91.723	66.513	69.606	73.103	70.161	69.207	73.359	71.375	69.39	70.609	70.992	65.534	68.661	71.016	73.149	63.439	73.35	68.223	70.144	65.41	68.611	62.485	70.672	68.301	62.825	65.435
Kete_S15	70.066	64.246	69.755	65.822	67.294	67.007	70.513	73.777	73.143	66.603	66.314	67.235	64.281	69.47	66.547	68.437	65.605	69.783	66.723	70.169	72.153	67.391	69.598	62.868	67.502	65.176	65.406	66.773	67.823	67.306	72.047	68.28	64.44	66.996	69.476	68.412	68.209	67.319	69.968	65.625	65.401	64.452	70.053	66.404	66.383	81.307	72.157	69.336	69.725
Kete_S16	66.988	64.987	66.728	66.612	72.137	68.836	65.118	67.917	68.002	60.616	65.373	72.818	64.252	69.137	69.668	66.772	64.357	69.125	65.206	60.688	68.685	61.495	71.103	64.834	69.125	68.05	64.219	68.331	65.305	66.872	83.001	68.22	67.465	70.172	69.727	64.094	68.118	64.59	66.04	65.893	61.038	66.92	64.161	72.645	64.242	73.28	75.519	66.018	84.737
Kete_S17	69.654	68.401	64.19	67.725	67.629	66.536	65.378	62.58	65.941	65.132	61.867	69.161	65.485	61.587	69.073	68.276	66.61	68.633	63.564	62.625	68.685	68.12	62.078	69.915	68.08	66.178	67.312	64.43	67.458	68.178	70.92	64.221	67.468	65.184	71.229	70.214	69.702	66.957	71.7	72.292	70.716	68.286	63.218	64.591	70.333	82.503	80.921	63.81	82.53
Kete_S18	66.635	64.781	67.584	66.815	69.091	65.233	67.704	69.279	69.782	67.642	65.648	67.965	67.026	66.397	68.822	66.886	68.949	64.62	63.955	65.239	62.319	64.258	69.418	66.259	66.897	65.975	65.351	65.891	66.021	65.049	65.909	72.998	68.883	67.752	70.015	63.427	66.44	72.074	65.786	63.873	65.704	69.249	68.859	62.482	71.027	70.001	70.472	66.753	76.82
Kete_S19	64.659	66.889	67.483	65.503	67.825	67.605	68.772	63.632	67.352	66.314	65.711	69.681	66.454	67.552	64.925	63.725	64.597	67.767	64.842	64.331	68.954	63.957	66.497	69.987	64.285	64.864	66.274	67.542	68.148	67.557	64.724	66.73	64.022	65.249	67.243	66.069	69.492	69.213	67.53	70.514	61.508	63.749	69.865	66.208	70.735	66.94	66.338	71.189	66.933
Kete_S20	69.858	65.459	67.966	67.97	66.331	66.069	66.836	70.226	62.12	64.017	67.765	70.857	71.832	63.172	66.053	66.73	64.388	69.167	63.654	65.552	63.186	73.158	64.294	67.884	65.097	65.508	66.404	67.295	66.808	66.072	67.33	69.457	66.255	65.649	65.012	66.479	64.57	70.426	75.399	73.407	68.514	67.407	66.638	73.483	68.368	75.648	72.827	66.885	72.937
Kete_S21	71.674	68.991	64.625	64.32	64.622	68.612	67.206	65.202	65.319	71.528	65.496	69.247	65.984	68.36	62.907	66.332	67.183	64.147	65.69	65.743	68.755	63.594	65.082	67.25	70.584	73.672	63.494	69.073	66.096	65.059	69.04	61.993	65.734	65.934	70.374	69.099	63.527	66.088	66.722	62.887	66.218	62.167	69.333	67.494	69.594	74.059	70.947	68.159	62.314
Kete_S22	67.085	66.254	65.882	63.259	66.526	61.845	64.519	64.641	63.749	64.861	66.972	63.876	64.065	65.545	67.927	70.714	67.784	63.965	67.986	65.412	65.824	64.191	63.914	63.328	66.544	64.137	65.392	61.923	70.782	65.029	64.856	65.256	62.264	67.261	66.838	66.44	65.868	68.598	64.529	69.447	65.316	67.027	64.395	60.821	65.121	67.36	73.33	66.65	65.138
Kete_S23	69.869	67.355	64.435	67.325	65.413	67.613	64.677	65.382	67.411	65.989	70.972	62.353	64.439	67.394	61.698	66.998	65.155	67.089	68.013	68.087	71.838	72.489	68.171	66.842	70.516	67.322	71.33	65.74	66.887	69.185	62.775	69.892	65.799	65.336	62.593	71.809	67.888	65.836	66.102	68.092	66.155	66.789	70.516	66.802	73.407	69.734	65.292	71.293	66.455
Kete_S24	67.562	66.258	69.251	69.378	67.16	65.98	66.276	64.695	68.292	72.887	69.648	65.652	72.119	68.734	65.337	68.627	67.118	67.851	66.791	71.529	66.154	67.264	72.094	65.807	65.123	71.845	70.842	66.991	67.743	64.483	67.43	70.81	67.998	72.676	67.042	64.409	67.578	77.299	65.591	66.13	66.165	70.162	69.483	70.507	67.408	69.163	66.882	65.204	70.824
Kete_S25	65.948	67.726	67.212	66.863	62.884	70.181	70.562	66.061	68.466	63.175	67.87	67.073	69.411	70.796	68.079	69.46	64.456	63.821	65.722	62.51	64.958	66.199	71.966	66.876	66.164	68.371	66.066	68.285	66.665	68.09	68.989	65.549	65.639	67.554	70.158	63.476	68.908	68.107	62.99	69.4	71.577	68.454	68.085	67.932	69.848	69.722	68.213	67.203	70.05
Kete_S26	64.198	66.084	66.9	62.651	64.882	68.96	68.285	67.241	65.378	63.379	68.341	72.076	61.524	62.864	73.894	69.752	72.145	64.01	63.017	66.231	65.44	62.855	69.003	64.086	59.952	67.543	69.22	67.537	65.251	66.788	65.894	66.484	66.474	64.616	70.181	65.462	68.322	67.216	65.676	65.894	63.95	66.136	61.675	69.461	66.022	68.919	71.107	70.122	64.324
Kete_N1	75.961	66.072	62.461	61.962	67.069	61.876	64.589	72.619	68.086	66.23	65.485	63.584	70.883	70.345	68.456	67.033	68.677	63.681	62.911	65.626	64.921	69.835	63.534	73.57	69.175	66.167	67.442	70.312	70.937	70.39	63.464	64.269	66.833	68.959	68.773	63.036	68.809	67.355	66.321	71.031	65.61	67.207	63.613	65.788	65.41	69.546	68.502	70.181	59.206
Kete_N2	68.024	63.649	64.136	67.351	71.937	68.26	68.076	68.031	66.725	64.263	67.078	73.191	64.288	72.359	70.382	62.819	70.895	66.736	66.06	60.434	67.953	69.287	63.278	65.773	65.447	67.395	70.12	65.819	65.671	64.932	67.25	66.031	64.984	66.638	66.669	65.862	62.586	64.689	69.78	66.519	61.11	69.89	61.838	67.428	61.761	62.381	63.767	63.131	63.837
Kete_N3	69.05	70.1	65.445	77.28	68.666	63.024	72.658	70.505	71.979	71.558	67.662	67.463	84.936	69.673	68.212	74.982	69.971	68.693	60.804	72.781	64.057	76.65	68.27	67.409	70.645	72.9	69.434	77.893	70.611	74.185	65.601	77.547	68.556	67.96	63.615	67.504	65.312	72.847	66.561	76.23	67.422	70.775	74.213	73.908	62.666	62.805	64.062	65.111	67.818
Kete_N4	70.82	64.069	60.929	64.186	60.873	63.158	63	71.409	66.672	62.893	66.466	65.933	64.829	64.1	66.296	64.739	67.004	61.319	64.337	66.77	63.556	66.265	62.306	71.263	63.703	65.226	66.792	66.521	63.524	64.402	64.223	64.437	62.609	60.857	68.391	63.651	69.119	64.535	67.772	66.139	65.305	63.051	65.249	67.199	63.249	64.12	62.646	64.664	62.349
Kete_N5	64.021	70.479	66.46	68.104	69.388	67.621	69.712	80.722	62.606	63.03	65.024	69.482	67.352	66.073	71.419	70.946	60.618	62.535	62.03	67.647	70.799	64.094	65.864	65.511	66.65	69.26	65.869	65.157	63.386	62.277	68.156	66.864	68.723	66.668	60.508	67.823	63.106	67.929	67.101	60.623	66.656	63.981	70.438	66.583	62.494	64.952	67.948	61.483	68.605
Kete_N6	66.149	71.126	66.212	67.236	65.953	67.52	69.415	65.586	66.715	65.946	64.86	69.342	70.866	70.49	66.686	68.456	65.587	65.717	65.825	63.534	67.69	69.561	66.303	67.066	65.628	68.616	67.306	72.705	65.688	68.111	65.853	64.759	71.817	65.615	63.604	67.332	64.872	69.821	66.114	71.997	66.646	69.837	62.659	62.953	70.738	68.123	66.974	68.032	69.625
Kete_N7	60.049	66.549	68.13	68.669	66.039	64.593	61.884	66.341	67.689	64.067	66.457	72.945	69.161	66.964	72.626	66.433	70.084	65.13	63.181	66.647	72.602	67.348	65.15	69.211	61.908	65.665	67.07	64.947	67.02	65.112	75.498	66.243	63.445	74.848	67.057	67.362	63.148	68.033	72.905	65.574	66.305	67.936	64.592	71.04	63.295	66.974	61.57	70.62	68.756
Kete_N8	66.808	69.862	70.477	68.393	75.302	64.4	68.616	71.385	70.658	68.914	66.262	65.197	74.369	68.638	60.674	69.872	66.169	66.147	64.548	65.976	65.578	66.658	71.089	69.375	67.661	69.269	67.223	63.622	66.201	76.95	63.147	64.842	61.573	66.179	66.356	65.562	72.703	65.692	64.501	64.341	64.01	60.176	68.452	69.785	63.098	68.577	64.071	65.683	64.979
Kete_N9	67.776	66.847	68.313	64.192	66.792	60.039	63.714	69.097	65.477	63.689	72.255	65.594	60.6	68.147	63.194	64.223	65.128	68.545	65.89	62.218	65.854	66.083	63.204	69.296	66.698	63.971	70.076	66.202	65.475	68.441	64.223	64.49	65.784	65.682	75.521	61.711	66.773	65.074	63.217	64.101	61.134	73.473	68.395	64.306	70.976	60.656	68.853	69.488	65.109
Kete_N10	74.543	65.177	69.242	72.557	66.68	70.815	66.064	66.943	68.539	71.254	66.961	67.287	71.085	71.473	67.072	63.166	69.073	67.983	64.887	65.501	65.174	67.273	66.865	67.147	65.724	64.923	65.43	66.792	67.563	65.2	69.419	68.428	69.272	71.964	68.899	69.126	67.132	71.974	66.443	69.227	71.215	72.481	69.341	70.292	68.29	69.346	69.576	66.771	62.823
Kete_N11	65.652	65.852	62.894	65.951	68.168	60.015	62.244	68.336	63.083	73.24	70.913	66.628	67.686	65.596	67.12	69.89	66.566	65.79	64.151	65.989	69.734	66.645	63	70.507	62.927	71.98	67.096	67.18	68.854	65.04	64.946	68.031	64.836	71.434	67.663	72.935	65.631	63.17	65.092	64.854	65.496	63.595	65.48	63.883	66.745	61.128	62.823	67.791	64.582
Kete_N12	70.349	68.243	64.247	63.7	64.008	68.523	65.134	70.222	70.144	67.055	68.051	66.232	75.436	64.112	68.035	64.485	66.109	68.615	64.165	79.283	64.907	74.081	64.82	67.273	74.629	64.167	68.003	70.923	74.757	70.281	69.298	80.485	65.524	65.806	68.327	70.676	63.254	68.917	69.686	68.181	75.583	73.369	67.898	68.82	67.256	68.983	67.811	69.985	69.101
Kete_N13	70.583	65.229	66.319	64.7	81.602	66.841	62.436	77.23	68.871	62.671	70.244	65.273	68.512	59.853	68.656	65.986	68.11	63.083	64.224	71.531	67.143	67.197	65.529	69.487	69.38	69.742	66.757	70.403	69.663	66.509	66.316	66.105	63.797	66.781	65.49	68.21	66.75	66.48	63.106	69.657	60.163	64.72	68.463	64.552	63.453	69.406	60.936	66.32	72.112
Kete_N14	65.443	70.868	64.194	66.52	58.21	64.563	63.618	60.437	65.105	66.133	65.253	65.599	65.382	66.821	64.123	67.521	60.861	65.019	63.04	63.698	71.869	70.213	64.081	67.704	62.987	63.654	63.031	69.252	67.749	66.917	64.867	64.309	66.652	64.238	61.35	67.866	62.591	60.069	63.925	63.144	64.319	61.397	69.508	63.8	64.044	58.917	66.115	63.648	61.27
Kete_N15	65.986	61.315	65.102	64.999	70.623	67.927	67.286	68.82	63.196	68.681	65.495	68.914	64.446	64.767	65.931	70.363	63.75	65.06	62.768	63.496	66.105	67.327	69.29	65.715	62.967	64.998	64.982	65.383	63.986	65.38	63.918	62.051	69.052	64.187	66.218	76.811	66.46	64.734	72.581	65.805	62.685	66.903	69.35	67.075	65.695	65.127	65.45	67.165	62.925
Kete_N16	65.224	64.872	63.78	59.004	67.99	67.564	67.446	62.842	64.389	67.729	60.193	72.903	64.956	66.465	63.819	69.149	61.877	63.933	61.42	67.824	66.203	64.535	79.01	62.239	66.185	66.394	63.799	66.504	65.346	63.085	65.79	62.654	65.735	72.351	64.754	68.28	65.029	65.353	71.654	68.036	65.592	63.246	64.42	66.791	60.12	65.555	64.888	68.201	62.539
Kete_N17	68.813	69.421	61.979	68.048	69.034	65.049	69.533	70.314	69.878	63.68	60.389	70.228	69.236	62.798	70.977	61.499	67.005	67.69	66.883	71.415	63.691	73.515	69.495	66.73	65.613	67.397	64.292	66.493	64.77	75.854	67.528	69.117	70.197	64.338	67.251	65.01	70.117	68.59	70.58	70.668	67.073	66.649	67.008	66.895	68.472	66.49	63.545	67.827	63.727
Kete_N18	67.546	63.15	67.849	65.994	69.753	70.449	67.327	62.488	64.976	67.319	71.291	64.437	63.15	67.833	65.15	64.37	62.851	69.925	65.656	65.996	67.398	65.957	62.709	65.003	67.967	64.114	63.594	67.952	66.049	65.714	69.986	65.996	69.812	65.017	62.579	66.617	69.245	65.92	69.674	73.676	60.693	69.456	65.815	64.345	69.078	65.946	67.487	64.677	67.832
Kete_versus_Luntu
Kete_S1	Kete_S2	Kete_S3	Kete_S4	Kete_S5	Kete_S6	Kete_S7	Kete_S8	Kete_S9	Kete_S10	Kete_S11	Kete_S12	Kete_S13	Kete_S14	Kete_S15	Kete_S16	Kete_S17	Kete_S18	Kete_S19	Kete_S20	Kete_S21	Kete_S22	Kete_S23	Kete_S24	Kete_S25	Kete_S26	Kete_N1	Kete_N2	Kete_N3	Kete_N4	Kete_N5	Kete_N6	Kete_N7	Kete_N8	Kete_N9	Kete_N10	Kete_N11	Kete_N12	Kete_N13	Kete_N14	Kete_N15	Kete_N16	Kete_N17	Kete_N18	Luntu1	Luntu2	Luntu3	Luntu4	Luntu5	Luntu6
Kete_S1	0	69.378	67.401	67.894	68.378	66.739	67.203	68.007	70.156	70.335	73.862	70.677	69.769	64.698	69.616	66.63	75.198	72.266	70.251	67.973	69.544	65.729	73.042	71.284	68.798	69.153	68.662	64.817	65.894	67.928	64.579	71.457	65.929	65.084	71.068	71.14	67.513	70.876	66.225	68.462	69.757	64.456	69.468	72.751	64.718	70.282	72.231	69.483	64.575
Kete_S2	66.804	0	72.527	69.088	74.421	65.936	62.053	67.2	66.342	70.521	63.525	70.844	76.467	70.519	83.138	72.806	81.415	65.689	66.28	77.043	73.247	66.3	67.481	67.914	67.702	68.74	70.341	64.947	63.556	67.492	65.902	68.103	67.111	69.525	62.008	69.212	63.752	69.8	70.826	60.89	68.978	66.811	65.8	68.04	68.612	73.085	64.385	65.427	67.578
Kete_S3	66.826	73.176	0	65.122	79.012	68.442	71.074	71.361	67.594	73.47	69.464	72.592	88.529	69.87	76.156	76.289	80.255	72.014	64.45	72.177	69.391	71.459	64.282	68.102	67.045	69.739	69.954	68.827	65.847	67.417	68.123	68.003	62.934	64.913	70.012	69.713	63.574	67.469	64.302	70.576	66.988	66.714	64.016	69.832	68.457	68.603	66.71	68.057	65.144
Kete_S4	65.947	70.361	65.221	0	69.118	66.146	66.373	73.706	68.572	67.737	71.478	69.575	72.197	65.221	73.354	66.104	64.794	66.564	71.79	67.89	65.505	65.437	70.939	66.104	67.968	69.855	71.176	65.876	67.465	68.22	65.861	70.859	73.172	69.731	72.566	67.191	68.626	71.445	67.66	65.905	69.949	69.609	69.219	67.92	65.379	67.914	65.475	70.085	71.919
Kete_S5	66.13	73.686	78.232	67.667	0	71.336	72.904	65.271	66.323	65.558	70.299	65.608	66.047	67.273	71.608	86.833	82.035	76.035	65.018	72.609	61.675	64.616	64.865	68.85	69.307	63.776	60.68	65.192	69.812	64.648	68.763	69.108	69.141	63.776	65.568	63.807	62.963	69.17	71.219	62.672	65.706	65.009	62.887	68.304	77.767	63.085	68.232	63.082	69.829
Kete_S6	65.582	66.74	68.622	65.189	70.975	0	70.102	65.473	66.571	70.545	72.101	64.658	68.896	66.464	70.255	65.366	67.62	69.592	67.775	69.152	68.049	62.404	71.86	69.387	67.623	64.837	66.025	63.208	66.561	66.892	67.594	69.551	67.205	72.206	67.547	66.832	67.401	67.861	66.369	70.028	69.876	68.89	67.96	65.335	64.631	65.352	65.825	70.664	68.295
Kete_S7	66.171	63.146	69.862	67.498	73.937	69.74	0	71.667	63.661	75.548	72.374	77.29	75.605	64.582	63.978	75.237	71.404	67.248	73.092	72.819	76.055	74.882	71.917	64.676	65.404	87.462	72.081	68.719	67.417	65.229	64.144	65.69	66.511	65.439	67.988	70.101	69.969	67.008	73.303	64.47	66.592	65.513	68.547	62.957	66.509	67.891	64.838	64.289	64.436
Kete_S8	66.448	66.988	70.253	73.171	66.185	65.472	70.705	0	62	64.046	68.128	70.785	71.111	68.84	64.459	69.858	65.23	75.23	68.374	68.778	70.347	183.955	72.289	64.984	66.675	69.555	68.785	66.53	62.207	63.085	64.971	65.033	69.052	62.599	67.154	65.891	64.835	65.264	65.205	67.547	67.263	70.589	68.397	68.688	65.528	65.649	62.652	66.735	65.31
Kete_S9	68.802	65.571	67.101	68.343	66.388	65.846	62.256	62.105	0	69.639	65.115	66.804	65.521	71.014	63.74	70.25	65.703	66.845	68.574	66.666	64.563	61.375	64.737	62.272	66.34	67.023	67.607	72.296	74.915	75.003	64.122	64.654	68.334	65.296	66.396	65.509	66.184	68.786	66.463	69.429	65.43	66.268	65.174	72.192	68.403	68.784	68.347	67.474	71.681
Kete_S10	69.4	71.945	73.779	68.213	65.747	70.912	76.541	65.173	69.895	0	66.407	70.444	73.992	66.842	73.081	66.97	71.942	70.529	68.6	69.683	74.389	67.536	64.792	63.987	67.434	68.177	70.72	67.808	63.685	68.354	65.626	68.414	69.612	67.36	66.04	69.476	71.502	72.161	68.871	64.261	67.309	65.36	67.794	62.159	62.095	68.469	68.06	66.445	70.996
Kete_S11	72.468	64.911	69.491	73.61	71.665	72.262	72.778	68.959	66.724	67.094	0	70.683	69.304	69.119	68.86	73.184	65.777	77.687	70.501	72.632	69.039	73.636	70.944	67.562	73.247	69.326	67.043	63.029	67.041	66.204	66.302	73.52	59.844	67.344	68.359	67.162	65.352	66.201	67.358	68.848	67.987	70.362	70.533	65.58	75.703	65.058	67.385	65.687	67.233
Kete_S12	69.491	70.514	71.882	68.195	65.909	64.156	77.955	71.02	67.495	70.365	70.73	0	72.994	66.907	65.428	73.029	70.852	65.809	72.801	68.417	74.285	69.169	76.833	71.485	69.988	104.468	64.562	66.688	70.042	69.648	65.152	69.527	67.729	65.399	72.404	64.07	66.655	74.842	59.607	62.439	67.025	65.685	69.994	62.349	65.37	64.26	64.137	67.14	65.627
Kete_S13	68.57	77.207	88.191	73.557	65.36	69.84	76.089	70.603	66.328	73.515	67.823	73.121	0	67.416	71.205	85.084	68.745	69.798	68.465	77.494	74.626	67.765	67.457	68.116	66.57	77.13	71.516	66.907	68.286	66.783	64.359	64.1	66.947	66.931	67.742	67.777	65.856	67.391	72.093	66.884	71.895	67.005	70.288	67.723	65.934	63.482	68.251	67.05	66.735
Kete_S14	62.691	70.303	69.24	64.104	66.786	66.342	63.301	69.123	71.827	66.856	67.607	64.254	66.693	0	70.513	68.367	65.551	68.416	73.358	65.067	66.074	65.86	68.3	64.827	65.549	62.911	70.704	67.414	68.991	62.973	69.813	64.176	69.651	69.408	64.752	68.021	64.129	66.981	68.002	70.829	67.21	66.982	65.185	68.541	65.797	68.665	71.119	73.855	65.141
Kete_S15	68.426	82.977	75.408	71.431	71.691	70.086	62.314	64.882	64.927	72.476	67.92	64.745	70.59	69.636	0	77.503	68.961	63.815	68.668	69.551	77.015	68.189	66.957	70.589	68.371	69.849	79.501	74.371	66.093	70.413	69.988	69.17	65.869	71.768	64.848	65.228	68.896	63.07	65.229	70.536	62.562	67.69	73.76	66.704	70.389	65.814	63.708	73.973	64.37
Kete_S16	64.848	73.288	76.983	65.366	86.033	65.229	74.264	70.136	70.385	65.517	71.84	72.681	84.742	68.208	76.38	0	76.102	68.421	70.394	69.431	74.739	67.41	66.374	63.221	68.785	76.815	70.419	65.469	65.842	62.821	62.917	69.613	63.274	69.565	63.773	69.731	65.001	62.637	66.968	69.16	68.917	63.412	66.021	65.725	68.116	66.598	65.259	67.029	66.156
Kete_S17	72.216	81.117	80.559	64.967	83.122	67.801	70.689	65.152	65.602	70.479	64.629	70.714	68.313	65.825	69.53	76.189	0	68.742	69.006	71.067	88.87	68.305	65.351	65.912	65.77	75.76	68.77	66.3	66.059	62.006	62.317	65.852	69.011	69.636	63.972	68.343	65.546	68.276	65.762	65.549	66.869	67.696	73.058	69.284	66.028	65.918	66.55	65.434	70.931
Kete_S18	71.62	68.516	73.002	66.709	76.909	71.408	67.38	75.254	69.33	70.694	77.407	66.761	71.111	68.737	64.869	68.69	69.733	0	67.763	66.731	67.388	65.41	73.721	69.847	76.608	68.72	69.967	63.048	66.953	69.316	66.557	65.84	67.133	66.781	67.632	66.583	72.702	69.019	64.615	67.314	69.862	69.602	73.061	69.642	66.771	65.103	64.26	67.744	68.979
Kete_S19	70.374	67.118	66.078	71.208	66.4	67.461	73.137	69.189	69.591	68.472	70.973	72.374	69.268	75.041	68.917	71.803	69.88	68.16	0	69.882	76.672	70.901	79.973	67.692	70.301	69.264	66.32	73.055	64.013	68.455	71.605	70.599	71.122	67.563	73.412	64.544	65.355	72.182	64.684	70.389	72.923	64.511	66.948	67.118	64.456	62.398	73.554	69.401	66.508
Kete_S20	67.322	77.027	71.747	66.574	73.111	69.957	72.061	68.359	67.18	69.838	71.113	67.582	77.683	66.144	68.652	69.598	71.582	66.382	69.374	0	65.919	67.564	69.889	71.009	67.456	72.433	66.818	69.244	67.223	68.152	64.798	67.697	64.859	67.208	70.307	70.845	69.287	69.966	63.994	70.388	64.016	63.881	68.3	67.245	70.562	66.223	65.272	65.599	67.695
Kete_S21	68.834	73.882	68.788	66.413	61.938	69.237	76.271	70.885	65.605	74.091	69.397	74.083	74.256	66.666	78.242	74.528	89.004	66.659	76.096	66.999	0	67.673	68.411	71.573	71.054	80.721	64.688	69.741	63.655	68.574	65.267	67.338	69.229	63.276	63.486	67.218	66.454	62.879	65.162	66.058	65.768	66.654	68.433	69.853	67.169	68.782	65.571	65.155	64.998
Kete_S22	65.482	68.109	72.875	66.844	65.778	64.311	73.494	184.08	62.872	68.475	73.74	69.085	68.019	66.97	69.113	68.603	68.619	65.306	70.974	68.879	67.873	0	66.858	69.35	68.834	67.361	65.693	65.946	65.044	70.618	65.347	71.606	72.564	66.583	73.861	67.637	65.572	70.654	66.278	67.894	67.56	66.364	64.756	63.967	63.486	66.375	65.605	67.274	64.262
Kete_S23	72.904	68.679	64.867	71.754	65.802	73.455	74.265	73.331	67.155	65.353	71.313	78.231	68.836	69.848	66.998	68.481	66.525	74.524	78.775	72.821	69.95	66.443	0	72.67	74.169	65.105	69.215	66.856	68.667	69.856	63.117	66.095	65.924	64.119	67.931	73.565	69.996	71.627	64.974	62.024	66.22	69.282	68.654	67.435	66.554	71.306	67.92	69.098	68.884
Kete_S24	69.881	68.674	69.042	67.282	70.544	69.901	64.28	65.576	63.509	63.465	67.403	71.475	69.17	65.873	71.206	63.651	66.764	70.176	68.285	71.293	72.133	69.724	71.167	0	71.94	69.909	66.423	66.25	66.642	65.566	64.523	69.115	69.235	70.073	76.247	69.845	66.399	71.267	67.85	67.525	68.854	63.743	64.21	66.631	68.832	70.238	66.996	69.075	64.077
Kete_S25	67.888	68.746	68.151	67.396	71.831	67.279	66.161	67.647	68.032	68.399	73.387	69.683	67.796	66.872	69.094	69.844	66.785	76.38	70.906	67.796	71.524	68.87	72.444	72.728	0	70.476	69.562	68.979	66.352	64.353	67.399	66.153	66.849	61.754	67.808	72.32	71.125	71.698	70.043	60.597	63.941	70.173	68.106	66.82	70.02	65.742	66.974	66.922	68.009
Kete_S26	67.068	68.989	71.455	70.832	64.067	65.244	88.023	69.948	68.063	67.734	68.537	104.83	78.249	63.888	70.169	77.844	77.1	68.504	68.283	72.059	80.345	67.246	64.308	69.889	70.073	0	73.207	67.072	66.987	64.744	71.716	72.605	63.768	70.116	66.901	71.444	67.155	68.626	68.068	64.82	68.139	69.451	67.084	67.03	64.737	64.884	69.797	65.351	69.144
Kete_N1	65.104	68.406	66.473	69.812	59.186	63.867	68.953	67.603	66.772	69.044	64.696	62.946	70.579	69.607	78.342	69.626	66.839	66.937	63.318	63.602	62.175	62.918	65.974	64.674	65.949	72.365	0	67.927	66.8	66.041	67.645	69.756	89.912	78.347	68.558	63.692	70.748	68.059	87.045	67.833	68.832	74.483	62.434	70.472	71.087	70.49	72.278	66.327	67.907
Kete_N2	61.256	62.853	67.122	63.289	63.963	61.844	65.44	64.462	70.927	66.273	60.555	63.699	65.056	66.087	73.844	62.476	65.302	61.543	69.852	67.162	67.95	63.844	64.033	63.689	67.116	64.479	66.405	0	65.089	72.154	74.124	74.92	67.314	75.811	95.231	64.931	70.149	66.733	63.855	119.186	88.234	100.983	64.421	73.551	66.538	67.376	66.85	66.174	69.121
Kete_N3	63.133	62.431	65.122	65.603	68.055	65.482	65.84	61.193	74.818	62.167	64.249	67.837	67.035	69.004	65.015	64.718	65.351	64.06	62.12	66.112	61.557	62.668	65.651	66.23	63.955	65.926	67.075	64.931	0	64.805	69.934	65.259	68.977	69.349	63.708	63.991	64.879	73.928	65.435	72.07	70.732	65.967	63.015	60.409	74.171	64.266	72.767	78.193	64.567
Kete_N4	65.014	66.128	64.558	65.604	63.092	63.827	62.153	62.209	73.76	65.62	64.087	67.364	64.965	61.563	67.615	61.053	60.424	66.727	64.684	65.293	66.424	67.234	66.743	63.133	60.986	62.048	65.569	72.515	64.975	0	164.32	73.311	64.166	64.257	73.529	63.87	73.757	66.289	67.724	132.107	89.238	103.277	69.263	93.663	61.51	60.511	69.095	58.958	59.376
Kete_N5	60.541	63.769	66.582	62.904	68.389	64.717	60.935	63.833	62.274	62.703	63.871	62.421	62.408	68.657	67.561	60.958	60.525	63.737	68.307	62.656	62.351	62.317	60.365	62.763	64.65	68.178	67.249	73.794	69.702	163.754	0	71.029	68.556	65.606	68.244	63.392	69.796	61.515	65.034	95.314	92.409	89.88	63.915	68.841	68.496	65.845	66.777	68.04	69.162
Kete_N6	69.389	67.892	65.961	69.731	68.355	68.584	65.099	64.598	64.68	68.052	71.921	68.318	63.257	64.4	68.352	71.017	64.93	63.719	67.902	67.44	67.273	70.993	64.195	68.4	64.752	71.24	71.872	75.637	65.785	74.232	71.819	0	76.083	68.88	75.17	67.098	70.47	64.469	71.446	72.148	77.554	64.618	65.502	73.394	67.778	66.356	68.212	64.501	67.669
Kete_N7	63.681	66.626	61.3	71.851	68.822	65.892	64.391	67.366	68.265	68.273	57.284	65.368	66.257	68.432	65.46	62.717	67.104	64.235	68.469	63.005	68.731	70.486	62.952	67.2	62.984	61.558	89.686	69.892	68.816	65.36	69.875	74.687	0	107.251	62.817	64.995	68.813	67.717	99.439	75.101	63.908	73.567	64.655	90.57	64.763	63.11	64.994	64.534	66.628
Kete_N8	62.438	68.316	62.815	67.672	63.416	71.284	64.132	62.525	64.478	65.733	64.7	63.976	65.334	67.656	70.859	67.884	67.878	65.006	65.083	66.8	61.672	63.804	61.482	67.854	59.991	68.671	78.606	76.047	70.374	63.99	66.466	67.601	107.794	0	65.266	71.796	78.33	66.811	87.522	79.975	62.246	71.775	61.666	70.999	67.553	66.628	66.707	67.494	64.698
Kete_N9	69.863	62.017	70.564	71.709	65.6	68.016	67.496	68.033	66.606	65.181	67.221	71.582	68.243	64.943	65.201	64.34	62.787	66.798	72.344	69.723	62.782	73.226	66.181	75.894	66.532	65.417	68.88	96.159	65.415	74.219	69.783	75.597	64.254	66.637	0	68.375	77.851	64.083	68.869	95.026	103.13	80.431	68.444	69.018	66.513	66.037	65.289	68.705	67.474
Kete_N10	68.517	70.694	70.071	67.082	63.316	67.616	69.748	65.665	66.445	69.473	66.742	64.118	67.921	68.614	64.573	70.042	68.166	64.198	64.234	70.082	66.455	67.676	71.658	69.405	72.176	71.43	65.222	67.483	64.952	65.728	65.736	68.122	66.097	72.784	70.577	0	67.866	66.234	71.747	66.888	65.669	65.741	73.126	65.438	64.761	71.47	69.014	62.663	70.67
Kete_N11	65.856	62.215	62.855	67.924	63.534	67.085	68.316	63.128	65.974	68.09	64.454	65.089	63.393	64.763	67.697	64.317	63.925	72.403	63.334	67.54	64.157	63.657	67.741	64.764	68.905	66.17	71.23	70.573	64.519	74.157	71.002	70.81	70.156	77.813	76.574	67.013	0	65.872	78.745	75.663	71.86	70.217	69.537	127.582	73.764	66.005	65.047	66.228	71.736
Kete_N12	68.637	69.957	66.806	69.798	68.655	67.785	66.073	64.533	68.166	70.716	64.209	73.238	67.173	67.861	63.672	63.288	67.881	68.099	69.791	69.038	61.142	69.903	69.186	70.027	69.924	67.341	69.464	68.227	74.175	67.435	63.365	64.846	67.056	68.074	64.706	66.608	65.596	0	63.609	70.917	70.033	62.284	68.729	67.064	71.739	67.155	68.128	71.024	69.48
Kete_N13	62.632	69.185	62.004	65.877	69.531	65.206	71.736	63.653	65.546	66.635	65.159	58.079	69.789	66.529	63.672	64.933	63.971	62.213	61.902	61.695	63.274	64.21	62.536	65.225	67.579	66.488	86.796	64.154	65.374	68.194	65.973	70.522	98.288	88.883	67.894	69.908	76.771	62.937	0	67.624	70.264	74.684	68.4	86.912	65.33	66.287	67.1	70.615	74.537
Kete_N14	65.401	59.342	67.062	63.063	61.694	67.239	62.292	63.996	66.729	61.568	65.526	61.475	64.12	69.15	68.226	67.158	63.584	63.997	67.071	69.667	63.737	64.798	58.035	63.941	57.439	62.288	67.807	118.411	71.96	130.146	95.752	69.356	73.047	78.533	93.626	65.608	73.566	68.6	66.61	0	83.021	116.965	63.381	74.56	60.96	64.694	63.506	63.482	62.824
Kete_N15	66.234	67.527	65.175	67.173	63.44	68.818	64.246	64.807	64.026	64.401	65.783	64.617	69.893	65.066	59.544	66.517	65.08	67.004	69.393	61.834	64.352	65.209	63.143	66.208	60.737	65.665	68.751	87.512	69.002	89.612	92.485	75.674	62.506	60.857	100.174	63.71	71.453	69.072	69.543	83.093	0	108.552	67.185	67.14	64.474	63.487	66.351	66.207	63.504
Kete_N16	62.033	65.866	65.491	68.31	63.571	67.661	64.015	68.74	64.978	62.98	67.855	64.381	66.701	66.294	65.778	62.159	68.214	68.225	61.66	62.276	63.878	64.84	66.105	61.755	67.289	67.486	75.097	100.769	66.212	103.469	90.207	64.04	74.189	70.973	80.156	63.431	69.699	62.35	74.155	118.41	107.8	0	69.445	69.771	62.815	68.774	62.174	67.303	62.01
Kete_N17	68.009	65.926	63.919	69.048	62.493	66.585	68.103	68.407	66.163	67.302	71.148	68.702	71.77	66.765	73.416	67.204	73.043	72.476	67.002	67.61	68.64	64.412	69.481	64.058	66.619	66.055	64.884	65.379	64.166	70.496	67.103	66.04	66.504	62.964	69.813	72.399	70.951	70.326	68.32	65.536	68.534	70.901	0	76.598	66.176	63.659	64.836	75.533	66.799
Kete_N18	69.182	66.94	67.999	65.98	67.079	64.848	61.418	67.116	70.69	59.712	63.365	60.384	66.326	66.543	65.302	63.684	66.376	67.505	64.423	66.885	68.29	60.829	63.681	64.546	63.993	64.883	70.019	72.957	60.916	94.166	69.601	71.624	87.583	71.513	67.798	64.233	128.795	67.22	86.611	74.23	68.148	70.064	74.664	0	61.529	64.585	67.612	72.415	66.82
Luntu1	61.041	66.647	66.142	63.173	74.789	63.093	64.379	62.595	68.288	59.184	72.32	62.231	62.953	64.795	68.201	65.541	64.732	63.352	60.843	68.848	63.777	60.859	61.918	66.318	67.863	63.085	70.755	66.511	71.924	61.183	67.217	65.465	64.639	66.814	64.71	63.645	71.978	71.098	65.856	60.315	63.544	62.194	64.109	61.434	0	72.926	77.287	72.492	66.558
Luntu2	66.658	70.735	66.033	65.075	61.124	63.828	64.835	64.047	67.099	64.761	61.971	62.436	61.359	67.716	64.465	65.09	63.937	61.52	58.759	64.094	65.175	62.914	67.41	67.588	62.144	62.61	70.661	66.324	63.524	60.04	65.047	64.175	63.094	65.01	64.761	69.456	63.873	64.722	65.71	64.925	63.854	69.208	61.394	63.436	73.405	0	66.665	74.11	64.852
Luntu3	67.653	62.7	64.212	62.342	66.544	64.599	62.849	60.476	66.669	66.359	64.361	61.5	65.351	69.267	61.846	63.537	64.058	62.714	70.184	62.538	63.265	62.955	63.99	63.812	62.454	66.926	69.908	66.834	72.301	70.429	67.134	66.427	64.124	65.835	63.674	66.529	64.249	66.7	68.096	64.193	65.714	62.504	62.656	66.246	76.778	67.512	0	71.026	62.485
Luntu4	66.596	63.617	66.115	67.647	61.118	69.492	61.253	66.054	67.739	63.524	62.534	63.411	66.318	72.445	72.177	65.592	63.614	64.782	66.84	64.038	62.594	64.755	66.108	67.039	64.252	62.329	66.871	66.697	77.737	58.857	67.588	63.344	63.856	67.861	67.327	61.478	64.874	70.218	70.145	63.08	67.132	66.999	73.026	72.632	73.515	75.482	71.078	0	72.388
Luntu5	60.909	66.903	64.747	70.707	69.476	67.934	63.937	63.847	71.374	70.257	65.931	64.204	65.814	65.516	63.716	65.253	69.316	67.223	64.812	65.486	63.313	62.713	66.377	62.077	65.547	66.6	68.705	68.637	64.853	61.071	71.223	68.208	67.037	64.545	67.629	70.185	72.444	69.571	75.026	64.547	63.613	62.744	65.2	67.413	68.502	66.999	63.022	74.415	0
Luntu6	65.92	70.388	62.006	66.044	66.708	68.463	67.285	66.679	72.225	70.267	63.167	62.974	59.28	67.876	67.19	64.522	68.592	62.833	64.088	66.206	67.948	66.783	63.56	65.929	64.298	69.562	61.788	69.531	67.098	63.975	67.39	65.582	69.997	65.885	66.582	67.362	67.632	65.051	70.539	63.583	64.845	65.448	64.571	61.779	65.557	74.836	66.862	66.116	63.895
Luntu7	63.311	68.036	63.183	66.583	65.338	63.874	66.009	59.655	62.422	66.332	61.031	65.709	61.86	68.21	61.404	63.227	68.365	64.537	61.939	63.253	64.463	65.438	61.257	61.252	66.892	59.728	66.266	67.523	81.165	64.442	59.639	62.367	66.362	69.6	60.905	64.942	67.737	64.249	63.779	67.01	65.751	67.613	63.194	65.003	68.316	76.934	75.362	76.211	73.912
Luntu8	62.785	67.709	62.872	71.182	63.891	62.386	61.448	65.434	63.722	59.86	62.242	62.586	63.951	69.613	64.864	67.271	66.676	67.837	60.772	62.939	65.285	56.951	60.225	70.576	65.215	60.93	63.98	67.302	76.378	67.96	63.874	64.716	64.834	64.896	62.645	62.06	67.353	64.271	65.579	67.124	66.825	65.974	69.247	69.22	80.061	72.509	75.601	66.808	72.262
Luntu9	64.715	64.754	62.744	65.661	64.2	69.393	67.925	64.956	73.032	69.511	64.738	64.645	65.36	72.573	65.074	68.752	69.263	67.882	60.386	68.053	65.759	61.449	63.262	65.678	64.578	62.048	68.56	66.384	67.556	62.087	76.156	68.046	66.159	73.936	64.905	67.793	66.848	66.903	69.14	69.564	66.289	61.81	67.66	64.945	66.289	68.405	67.161	69.055	74.528
Luntu10	68.376	68.373	68.297	66.444	67.967	66.453	65.723	62.882	71.195	67.621	65.967	61.776	70.86	66.152	65.367	70.868	68.622	61.523	67.686	71.957	66.13	74.514	66.981	62.51	65.538	63.577	70.316	65.777	64.319	65.481	65.956	68.581	68.099	67.895	66.785	64.051	67.636	70.738	76.594	64.787	64.484	66.058	65.811	72.565	68.35	67.198	72.366	70.223	68.726
Luntu11	63.183	64.83	59.148	63.479	61.761	63.963	65.592	64.517	80.237	64.458	64.945	66.031	63.512	70.856	63.929	68.411	63.58	68.613	65.908	68.184	59.746	64.04	63.304	65.162	64.684	62.459	65.297	61.489	75.929	66.776	61.028	67.494	67.565	68.977	60.85	68.375	65.998	63.598	67.376	63.75	65.637	64.264	69.135	64.815	68.649	72.539	69.995	69.057	62.311
Luntu12	66.339	67.083	67.431	65.692	65.898	66.508	63.813	63.981	63.502	64.287	67.703	62.095	64.335	65.922	67.78	68.965	60.529	63.715	60.981	65.746	66.731	62.055	65.415	63.511	62.972	62.486	81.403	70.667	70.339	69.478	69.013	66.503	64.585	72.193	63.773	63.356	68.707	69.13	69.288	59.328	68.764	63.216	72.043	70.87	75.505	71.51	67.42	70.226	78.509
Luntu13	63.034	68.226	64.563	61.819	67.457	69.198	63.236	68.124	67.746	63.969	62.893	65.71	59.406	64.913	63.548	66.786	69.411	65.019	67.614	64.424	66.111	63.664	61.151	62.432	66.049	62.509	68.631	66.772	63.666	68.56	61.992	64.078	68.643	76.718	64.51	62.004	70.85	66.768	68.458	70.234	71.611	65.992	66.623	64.999	66.841	64.49	80.364	69.301	69.768
Luntu14	64.523	66.118	58.927	65.584	63.524	67.701	62.93	59.117	79.746	61.378	63.052	62.422	66.611	65.748	64.418	63.635	66.484	66.902	63.767	59.821	68.211	60.2	57.633	65.263	68.665	61.754	64.304	64.524	68.042	62.684	68.348	64.747	69.922	63.763	64.943	62.36	60.27	68.257	68.671	63.723	63.218	63.508	62.16	66.273	68.565	82.055	72.686	68.96	67.819
Luntu15	60.826	65.926	67.769	65.005	62.321	71.059	68.004	64.382	65.178	66.116	64.122	67.454	62.086	68.861	62.518	67.464	62.777	63.171	64.272	62.455	60.654	62.913	63.421	67.423	62.035	59.776	70.153	69.681	71.441	68.501	69.72	62.813	69.011	66.431	61.709	67.253	65.981	69.277	64.141	65.823	69.941	67.432	68.18	64.221	71.255	77.24	67.353	66.482	68.717
Luntu16	61.669	65.564	65.009	69.092	67.415	69.231	62.057	64.493	67.442	68.59	66.273	65.783	61.475	70.454	64.139	71.158	63.702	62.216	64.431	67.191	60.511	62.362	70.013	66.778	66.095	66.368	65.978	62.685	77.586	61.776	68.151	63.099	76.354	65.422	61.027	71.58	66.334	70.324	65.546	63.354	67.539	61.538	67.256	66.141	70.278	69.807	70.144	70.196	70.337
Luntu17	60.715	62.706	64.687	63.047	62.926	69.033	62.756	68.706	71.924	61.144	61.826	65.101	63.275	67.546	75.288	62.348	67.833	63.118	60.833	62.942	62.009	65.361	65.682	63.471	66.575	65.101	66.067	67.833	65.208	64.411	67.506	64.052	62.46	66.069	63.888	68.497	64.934	70.154	63.912	63.886	64.924	67.062	63.495	59.931	71.194	88.252	78.274	70.444	65.123
Luntu18	63.257	62.31	68.217	62.859	67.922	71.404	68.655	61.842	76.303	65.345	64.839	64.901	63.564	70.525	62.81	65.769	62.385	62.115	59.388	64.098	62.776	62.58	63.148	70.222	67.166	65.345	68.469	59.236	69.609	68.999	70.915	63.921	71.076	64.706	63.184	68.03	67.687	66.446	67.939	63.03	69.168	65.978	69.589	63.565	80.407	70.191	74.274	61.787	72.658
Luntu19	63.945	71.464	67.629	62.959	67.373	66.189	62.592	65.802	64.662	64.193	66.245	67.441	62.248	67.252	63.106	66.02	69.986	65.202	62.644	68.151	67.594	66.176	61.244	69.811	67.467	60.565	67.782	68.072	67.584	65.38	73.534	68.376	64.306	66.298	62.33	68.265	61.852	67.575	62.113	63.563	60.711	63.384	67.421	70.527	75.421	74.986	73.27	65.659	63.076
Luntu20	66.817	68.309	64.486	66.628	63.718	63.36	63.592	64.4	66.298	63.88	65.97	66.751	63.57	73.862	66.436	64.404	62.035	62.789	66.34	67.475	65.221	65.108	64.685	63.54	67.2	67.521	67.484	67.621	69.689	61.951	70.853	69.028	67.046	66.112	65.397	67.835	69.04	67.625	68.203	63.707	68.94	70.105	61.564	64.361	67.918	72.831	67.941	63.723	69.724
Luntu21	62.958	63.218	67.204	63.025	71.903	69.265	63.767	61.478	61.717	65.719	63.991	72.477	65.517	65.236	64.653	67.172	66.742	65.835	62.438	61.275	60.542	63.262	62.152	63.996	62.93	62.737	68.867	64.432	71.616	62.553	64.905	67.835	62.531	69.851	68.052	67.199	65.609	71.731	61.94	62.569	64.88	70.185	66.525	64.541	66.704	75.194	66.484	67.978	67.346
Luntu22	67.899	66.617	67.152	61.51	67.619	63.765	71.518	67.383	67.415	67.033	72.151	63.589	63.614	71.393	64.072	65.468	62.361	67.508	64.666	70.967	69.868	63.612	69.793	65.186	63.216	62.319	64.933	65.86	68.44	65.824	70.949	63.557	68.84	67.503	66.522	68.33	64.008	67.14	63.413	68.612	65.735	65.644	65.599	63.026	70.832	77.359	71.797	69.559	65.939
Luntu23	64.095	62.979	64.89	66.774	74.617	66.285	61.27	66.408	67.826	66.055	63.623	59.976	62.542	65.128	63.115	68.566	66.792	65.892	66.747	65.184	64.003	63.457	63.825	64.832	66.249	60.017	66.823	71.647	77.062	62.37	67.067	63.956	67.571	69.687	59.671	65.312	69.77	65.797	69.866	64.826	62.926	62.607	66.625	64.691	72.305	73.69	70.822	69.294	65.304
Luntu24	62.66	66.546	63.315	61.458	68.54	62.512	62.484	67.387	71.902	63.071	64.599	66.696	67.616	68.4	68.821	64.397	62.849	66.537	63.187	68.575	64.533	61.451	65.836	63.968	61.903	61.036	68.721	65.833	66.95	60.747	62.516	61.273	65.919	71.049	63.457	65.141	62.902	75.031	68.391	66.398	69.097	61.113	70.43	64.576	76.466	67.848	75.502	70.675	71.929
Luntu25	66.299	66.928	64.064	65.331	65.242	72.511	66.725	67.76	73.806	66.282	68.204	68.002	66.945	62.601	65.651	67.922	70.5	65.696	70.437	72.073	68.037	63.63	73.383	68.093	65.929	65.011	66.732	65.167	68.434	64.158	64.975	69.024	64.195	63.916	66.539	74.696	66.355	67.431	66.07	68.469	62.008	62.075	67.509	68.414	71.268	69.367	65.84	66.627	62.231
Luntu26	62.475	60.804	61.203	67.363	71.953	67.283	62.463	60.245	63.163	62.844	63.461	60.728	66.344	73.294	64.942	60.241	64.378	59.765	61.258	61.091	63.485	63.703	58.954	67.199	66.954	64.701	66.559	68.018	65.531	64.214	69.522	66.345	72.618	66.222	62.526	64.725	63.414	64.7	64.926	62.731	72.876	68.904	66.031	67.937	69.342	70.807	74.787	69.021	67.86
Luntu27	65.053	68.529	62.45	66.505	61.662	65.013	63.101	63.617	62.348	64.099	69.066	65.951	64.726	62.046	63.76	65.271	67.982	61.314	59.435	66.602	65.718	58.274	61.8	65.182	66.57	62.532	64.079	63.075	73.257	66.057	68.026	74.323	64.474	66.874	66.461	76.697	63.469	65.358	69.298	62.95	63.674	65.705	64.365	68.302	75.362	73.185	75.224	69.518	69.16
Luntu28	62.713	63.779	59.989	63.833	65.336	65.735	67.1	62.238	67.453	64.074	65.306	66.475	63.432	66.46	67.144	61.002	64.086	62.346	61.098	62.816	66.179	62.783	66.158	65.493	62.379	63.494	65.332	67.298	65.463	63.345	64.226	59.606	64.259	64.436	65.987	65.459	63.676	60.08	65.07	66.762	72.589	65.679	64.124	68.886	78.147	78.238	76.357	65.582	65.02
Luntu29	61.659	63.33	65.273	63.475	75.837	64.626	62.782	60.8	63.065	67.886	61.731	60.782	65.584	66.606	65.819	62.812	61.469	65.369	66.495	64.047	62.727	63.548	66.488	64.439	60.487	63.273	65.501	63.078	74.024	66.733	74.882	64.24	67.938	67.073	61.091	67.574	64.485	64.823	64.183	62.514	65.893	60.461	64.98	69.96	71.373	71.085	78.964	69.468	62.961
Luntu30	66.005	69.017	66.605	63.605	68.293	71.528	66.127	64.308	69.639	63.63	63.335	64.02	70.052	71.169	63.331	65.424	66.075	64.574	64.755	68.967	67.411	60.2	64.402	65.863	64.039	65.51	65.462	70.012	68.718	61.236	66.16	66.364	61.213	69.944	64.161	62.832	67.489	69.134	72.073	69.679	67.585	65.301	65.182	64.168	75.231	77.146	68.7	75.774	78.635
Luntu31	66.982	67.867	61.977	64.582	66.557	68.51	68.658	61.253	67.351	69.968	64.391	66.43	64.87	68.827	67.961	66.443	66.673	69.55	74.144	66.984	67.18	65.987	70.488	65.905	70.228	68.39	74.608	70.945	77.577	65.158	63.85	69.581	66.772	68.689	66.103	66.762	62.707	67.303	68.694	69.098	66.634	65.851	70.098	64.321	70.103	73.059	69.877	71.287	65.556
Luntu32	63.446	63.527	69.531	65.525	68.787	65.017	66.56	63.342	65.585	64.522	62.126	67.498	63.499	64.753	64.715	64.636	63.203	66.04	65.329	70.71	60.757	65.221	59.439	65.497	66.644	64.445	66.465	70.848	71.453	65.019	72.801	70.912	68.639	66.41	66.881	66.224	72.933	68.194	67.679	66.215	67.437	61.25	66.499	72.204	66.887	69.146	77.185	68.704	70.853
Luntu33	66.659	69.712	63.912	72.919	66.047	65.749	59.501	64.4	65.992	64.843	64.193	64.472	62.789	66.115	66.83	64.74	59.98	63.595	63.134	62.221	66.436	64.268	65.683	66.202	62.314	61.874	65.215	72.393	69.025	70.72	67.123	64.86	66.929	65.857	65.962	64.486	63.975	63.625	71.474	65.195	67.158	65.164	66.069	64.244	67.131	81.094	69.038	69.423	65.136
Luntu34	60.896	65.102	68.951	62.252	65.76	69.468	65.516	65.882	65.617	67.283	63.547	60.693	67.546	75.042	69.307	63.214	63.734	59.129	63.556	65.702	65.893	65.665	59.146	72.076	63.762	70.457	65.439	67.312	66.114	65.453	59.915	69.425	61.771	67.588	62.01	65.845	65.596	76.787	63.975	63.509	64.945	64.862	66.261	72.219	73.616	71.886	70.494	75.911	70.277
Luntu35	65.704	63.013	62.531	67.29	62.179	76.785	65.144	64.356	69.869	62.653	59.983	62.291	64.6	65.726	59.879	64.199	63.933	64.167	60.61	65.425	62.234	62.952	63.22	69.932	64.254	63.56	70.831	65.356	69.917	65.645	68.185	65.029	69.516	64.961	66.682	64.01	62.055	64.957	66.207	65.179	67.642	63.311	65.587	66.969	66.067	71.993	69.89	66.078	65.766
Luntu36	63	64.737	62.503	64.803	66.445	63.437	58.476	63.365	68.41	68.535	66.921	65.394	60.335	68.883	67.854	65.728	64.278	62.01	65.467	70.527	60.978	63.302	58.352	67.984	70.438	63.011	64.356	64.688	65.001	65.562	70.721	66.917	64.299	66.145	67.199	67.211	64.733	64.333	71.065	64.735	66.937	62.412	67.338	69.214	70.829	70.999	66.85	75.265	71.25
Luntu37	60.388	68.54	64.803	70.088	65.729	70.267	61.176	67.695	66.779	62.525	66.934	62.804	67.142	70.955	61.1	65.685	63.383	63.368	64.409	63.237	65.248	61.095	63.018	61.515	62.769	62.635	63.852	62.711	66.434	65.354	64.624	70.643	66.656	69.388	63.212	68.394	68.344	66.871	69.28	64.052	68.988	62.418	68.018	61.075	65.179	68.758	69.226	74.002	68.238
Luntu38	62.671	62.844	66.734	63.213	62.457	70.059	66.528	68.63	62.653	64.742	64.892	66.063	64.767	66.322	67.82	63.771	64.537	62.262	61.486	66.122	68.301	59.858	60.39	66.147	64.277	62.597	64.954	65.728	68.351	65.129	69.37	69.781	65.452	62.49	62.574	70.899	59.331	67.007	68.228	64.202	70.849	68.513	64.578	64.276	72.531	69.56	76.363	66.593	70.756
Luntu39	62.226	67.006	61.948	68.063	63.509	65.233	65.032	65.318	70.83	63.162	61.403	62.037	64.73	60.687	64.031	67.701	65.787	67.816	61.887	61.658	61.612	64.332	64.773	65.176	65.924	62.844	63.399	68.234	64.101	63.339	67.523	65.104	65.354	68.15	63.004	62.111	71.928	71.596	69.683	63.566	66.776	66.339	65.46	65.9	77.704	77.121	64.908	80.566	65.91
Luntu40	64.603	68.383	66.676	64.866	66.287	68.773	66.808	66.614	70.196	68.914	66.5	64.15	66.427	69.566	62.538	64.453	68.33	65.394	65.199	64.743	64.116	64.382	67.025	66.052	65.586	63.441	67.992	65.664	65.16	65.232	69.292	68.202	69.592	67.244	67.406	65.007	65.995	65.163	66.521	70.691	68.34	66.591	66.977	64.29	75.965	68.923	62.263	67.94	90.394
Luntu41	64.871	60.276	63.25	64.626	65.394	64.158	61.703	62.291	69.264	64.405	59.713	63.707	64.834	65.192	64.791	66.013	65.317	65.691	61.802	66.98	63.726	61.547	64.791	67.73	61.076	60.503	68.184	65.798	75.754	63.83	65.205	62.443	67.286	61.873	62.743	66.551	66.981	67.509	69.746	64.141	64.064	64.403	64.424	64.833	71	66.951	77.51	72.072	65.616
Luntu42	65.886	65.789	65.42	64.737	69.184	64.121	62.101	66.586	67.848	64.206	62.804	64.945	66.358	67.875	66.102	64.978	67.366	64.466	58.215	62.763	66.012	62.037	67.449	66.273	60.731	65.733	67.948	63.639	73.662	67.185	69.733	63.482	63.181	66.63	63.48	70.228	64.502	77.105	66.088	66.111	62.088	62.461	63.258	63.964	77.044	67.679	68.822	68.498	72.72
Luntu43	63.921	75.555	65.244	64.976	61.335	68.084	70.084	62.792	67.021	71.41	64.546	65.385	61.736	72.791	65.609	66.406	64.602	63.578	62.67	62.45	59.691	62.774	58.739	66.008	65.325	64.525	71.301	63.556	72.335	64.178	64.605	67.132	63.727	63.322	63.639	66.804	69.217	62.866	65.492	64.444	75.685	66.14	70.636	71.166	80.261	65.724	82.345	70.058	66.2
Luntu44	68.375	65.042	61.67	68.566	68.506	68.38	66.731	61.725	76.401	64.419	64.662	68.518	65.827	65.087	66.138	64.131	65.292	67.604	68.826	65.398	70.198	62.214	65.504	62.999	61.55	63.126	70.421	67.024	70.581	66.447	65.835	69.139	63.765	68.213	64.166	64.584	65.271	64.027	62.262	67.232	69.415	69.154	64.026	65.956	65.399	68.209	70.327	67.519	68.55
Kete_versus_Bindi
Bindi1	Bindi2	Bindi3	Bindi4	Bindi5	Bindi6	Bindi7	Bindi8	Bindi9	Bindi10	Bindi11	Bindi12	Bindi13	Bindi14	Bindi15	Bindi16	Bindi17	Bindi18	Bindi19	Bindi20	Bindi21	Bindi22	Bindi23	Bindi24	Bindi25	Bindi26	Bindi27	Bindi28	Bindi29	Bindi30	Bindi31	Bindi32	Bindi33	Bindi34	Bindi35	Bindi36	Bindi37	Bindi38	Bindi39	Bindi40	Bindi41	Bindi42	Bindi43	Bindi44	Kete_S1	Kete_S2	Kete_S3	Kete_S4	Kete_S5	Kete_S6
Bindi1	0	72.239	65.098	64.927	71.767	70.537	67.458	65.325	62.024	69.982	66.059	63.964	65.28	69.026	70.468	68.136	64.145	64.889	63.473	75.984	64.505	62.479	67.482	80.215	64.446	63.875	67.779	68.735	64.669	73.437	65.382	71.179	66.753	65.32	64.269	64.279	70.581	67.994	68.045	67.796	65.595	71.262	63.887	67.511	68.295	71.721	68.106	71.735	69.689
Bindi2	71.725	0	65.963	66.131	68.743	65.834	66.373	70.298	66.808	72.653	65.548	64.571	67.189	68.575	64.231	66.988	64.992	64.445	66.798	69.208	64.906	70.186	65.292	72.291	70.375	66.767	69.915	66.469	70.259	62.991	69.012	68.499	68.387	64.38	67.418	66.587	67.692	66.936	64.982	68.114	67.459	68.269	65.872	64.47	63.938	73.891	69.825	67.849	68.076
Bindi3	62.765	62.441	0	74.527	69.294	73.117	70.311	78.773	68.329	65.34	66.794	72.631	69.565	67.094	69.949	78.249	71.602	66.807	68.383	60.13	70.124	71.508	65.11	66.572	83.013	96.4	67.52	72.104	66.851	67.257	71.36	67.276	67.314	76.945	71.336	63.236	58.375	73.838	82.818	71.918	84.744	67.863	76.458	82.34	66.085	65.063	63.787	58.863	63.983
Bindi4	60.494	62.225	73.79	0	82.445	76.622	73.813	80.849	68.615	64.966	67.63	75.26	74.74	65.314	149.319	69.965	81.613	70.276	64.881	60.778	73.694	88.89	73.817	57.118	62.737	74.279	70.335	67.486	62.186	93.106	86.441	81.349	72.939	71.931	83.322	70.142	64.412	62.802	69.452	70.432	82.11	63.839	65.695	67.423	66.636	63.105	65.238	64.307	66.75
Bindi5	68.28	65.785	68.582	82.131	0	82.461	84.067	80.218	65.144	61.802	78.268	64.672	76.101	63.926	72.831	71.945	77.325	81.7	66.522	64.124	73.826	86.212	65.215	66.049	77.692	75.036	67.102	79.003	65.948	67.287	73.996	78.423	72.456	73.682	93.67	62.657	60.895	64.712	66.813	62.261	69.325	62.554	66.214	71.436	64.008	65.334	62.464	64.01	62.07
Bindi6	67.699	63.817	73.841	77.907	83.225	0	63.706	71.471	78.128	63.505	66.735	73.703	70.01	65.133	87.916	64.898	88.803	69.763	77.594	62.84	73.62	91.374	66.599	63.708	76.256	68.178	66.465	75.3	63.665	90.838	66.4	74.29	83.872	70.605	70.901	62.749	64.698	61.454	69.085	73.885	82.475	60.965	69.621	69.643	63.816	61.862	64.297	64.724	64.361
Bindi7	64.954	64.28	70.103	74.394	83.322	62.336	0	80.64	67.795	61.225	71.247	77.079	66.934	66.233	71.891	95.885	74.094	69.55	64.393	58.222	74.198	67.553	70.256	66.908	74.135	65.655	67.848	70.887	65.583	74.305	97.459	78.589	73.433	70.506	93.351	64.228	64.096	65.293	72.916	75.908	84.819	75.011	73.097	69.437	61.85	62.081	66.635	62.006	63.901
Bindi8	61.889	66.188	79.028	82.155	79.848	71.343	80.397	0	66.771	60.529	65.91	67.052	73.647	65.865	71.491	66.737	72.743	73.362	67.078	68.244	67.985	77.229	80.481	62.217	68.678	79.474	61.945	77.938	64.288	64.755	78.999	73.18	77.946	79.872	78.549	63.611	66.028	65.14	66.94	70.593	77.986	75.72	75.257	66.262	62.016	68.731	61.346	67.594	67.42
Bindi9	61.153	66.704	69.633	71.704	66.691	80.174	69.132	68.482	0	68.86	72.017	70.892	74.294	70.406	73.661	66.906	77.186	66.284	70.297	65.1	72.082	64.116	66.372	68.981	73.264	66.292	64.744	86.691	68.796	70.353	66.185	62.57	68.902	67.724	71.273	71.219	66.176	70.417	70.529	80.83	74.822	65.861	68.24	66.653	64.74	68.818	62.183	66.879	65.652
Bindi10	67.773	70.286	66.409	66.9	63.039	64.762	62.006	62.028	67.442	0	63.955	59.14	72.229	67.059	64.273	71.463	64.593	66.602	63.124	67.408	67.953	62.25	70.189	67.495	64.498	70.037	64.986	66.927	64.872	68.335	60.998	67.555	65.952	66.01	62.765	65.66	67.222	188.249	63.931	63.143	65.286	66.267	63.669	64.836	68.261	80.649	69.414	61.094	67.054
Bindi11	63.314	63.452	66.419	69.237	78.084	67.13	71.842	65.121	70.915	61.794	0	78.965	78.904	64.343	70.686	76.996	65.746	75.002	68.897	66.463	82.169	72.805	89.989	62.65	68.037	61.545	82.195	70.254	68.8	68.742	80.884	67.815	73.358	69.817	73.643	70.912	62.533	64.702	79.574	64.914	71.341	77.996	64.038	67.496	65.212	66.558	64.585	64.928	61.785
Bindi12	61.451	62.412	73.369	76.312	65.776	73.558	79.712	67.722	68.901	59.527	81.096	0	69.276	66.481	70.611	86.462	67.688	80.731	64.098	60.217	84.434	80.461	65.233	68.425	67.758	63.131	83.398	66.981	70.578	68.022	67.771	65.875	71.405	83.418	66.611	63.376	65.996	65.349	78.221	79.347	65.809	74.562	72.312	63.44	63.803	66.895	62.565	63.587	63.537
Bindi13	61.106	66.017	68.971	76.623	74.748	69.518	67.497	73.535	71.828	71.649	78.035	68.06	0	69.636	95.286	75.244	85.361	64.283	71.722	62.955	69.186	71.368	87.495	63.497	70.119	74.311	73.673	74.472	69.65	85.28	75.977	73.618	74.715	68.121	77.661	64.975	65.213	69.719	75.445	76.557	61.517	70.522	70.559	67.033	63.048	62.384	65.006	60.356	64.245
Bindi14	67.775	67.289	69.953	67.727	65.712	66.139	67.534	68.5	69.652	69.04	65.418	67.044	70.316	0	73.516	66.097	60.953	69.919	68.973	68.631	69.118	71.343	74.009	67.3	64.417	64.001	60.678	72.448	75.423	64.734	65.859	62.873	70.58	66.244	64.336	70.163	62.561	72.5	70.508	71.394	67.806	69.203	68.271	71.272	62.015	66.301	68.677	70.162	67.324
Bindi15	65.743	60.725	70.425	149.684	70.84	86.201	71.408	70.959	71.349	61.933	68.847	66.939	95.036	71.283	0	69.909	67.808	67.294	63.475	60.824	69.078	106.928	79.958	63.246	68.473	64.735	72.483	71.44	65.38	79.768	81.661	66.058	80.187	73.597	64.19	63.675	58.914	58.035	70.173	67.414	63.35	64.885	71.183	66.647	62.049	67.479	64.299	64.804	61.245
Bindi16	64.161	63.192	76.772	69.532	71.305	63.991	95.024	65.375	64.762	69.63	75.147	84.459	74.982	64.944	68.638	0	70.881	65.43	76.044	62.823	77.388	71.809	67.607	62.029	192.144	65.692	65.856	61.985	66.012	65.454	69.733	65.271	64.132	71.905	68.143	63.006	61.419	65.828	72.786	67.938	65.634	74.624	78.641	73.227	56.455	65.182	67.283	66.876	60.942
Bindi17	60.369	60.884	69.704	81.285	76.725	87.209	73.94	72.418	73.963	61.971	64.347	65.246	85.089	60.005	67.149	69.997	0	75.901	64.772	60.755	67.048	87.536	74.179	61.117	64.523	79.49	69.342	66.595	66.234	179.921	68.781	69.999	83.152	74.688	97.648	68.649	68.405	64.992	66.759	62.528	68.843	64.137	71.155	70.292	57.711	63.475	61.69	69.164	66.73
Bindi18	62.982	61.219	66.912	71.583	83.747	69.211	70.323	74.124	64.816	65.457	75.085	79.635	65.099	69.659	67.328	65.922	77.528	0	79.949	60.446	104.103	71.256	64.117	67.032	72.793	78.9	76.244	65.358	67.094	68.406	69.842	63.204	72.784	76.374	66.17	67.796	65.107	68.741	70.317	69.326	69.109	76.496	85.487	69.237	66.201	67.796	64.3	62.492	58.091
Bindi19	58.311	63.146	67.263	65.096	65.726	77.176	62.651	66.61	68.237	61.892	67.676	62.359	70.99	65.801	63.165	74.186	64.314	78.128	0	65.247	80.238	67.101	76.133	62.954	71.705	65.817	81.48	62.704	66.32	62.645	68.99	60.39	67.399	77.82	67.065	61.842	61.532	67.428	68.942	67.267	75.72	67.564	270.772	78.667	62.242	60.855	62.066	66.481	63.959
Bindi20	75.398	69.799	61.96	64.559	66.359	66.209	61.098	70.898	67.468	69.271	68.851	62.483	65.208	70.18	64.4	65.516	65.38	63.353	69.402	0	69.357	66.958	65.271	73.226	67.728	63.859	64.725	64.828	67.13	63.369	64.896	69.361	67.866	67.814	68.632	67.133	66.015	67.673	65.579	70.373	69.509	69.477	66.616	69.076	68.781	70.302	74.097	65.278	72.777
Bindi21	61.539	61.376	70.216	74.235	73.748	73.005	74.539	68.077	69.146	66.641	82.49	84.378	69.559	67.57	69.662	78.017	68.276	104.519	80.207	66.346	0	73.605	64.104	64.052	68.642	66.496	71.588	72.24	63.685	66.163	73.343	68.57	70.398	65.147	62.236	62.882	69.543	65.334	66.501	73.076	75.946	76.137	79.894	73.7	65.825	60.295	63.826	67.871	62.656
Bindi22	59.432	66.14	72.857	89.609	85.091	90.716	67.586	74.81	61.725	61.851	72.584	79.427	70.483	70.477	106.859	71.219	88.941	71.313	66.411	63.704	73.633	0	79.101	60.297	68.506	97.016	75.873	70.667	64.051	66.172	77.975	70.901	78.76	71.988	75.246	66.82	70.16	65.969	62.964	73.254	72.259	64.647	69.675	60.859	64.105	65.361	70.527	63.86	61.296
Bindi23	64.026	61.901	65.162	74.421	65.38	66.951	71.113	80.955	64.152	68.479	90.558	64.591	87.379	71.763	80.766	68.057	75.323	64.022	77.412	62.618	64.34	79.487	0	66.012	67.954	72.706	64.21	71.682	71.007	131.377	64.078	67.541	68.683	71.25	72.393	67.337	65.339	68.325	67.075	67.471	72.185	64.193	74.194	70.528	62.669	62.165	62.311	62.598	64.974
Bindi24	78.92	72.988	68.891	60.687	68.047	65.28	69.943	64.021	70.086	68.367	65.531	70.039	65.845	69.105	67.555	65.828	65.313	68.665	67.002	72.151	67.96	63.331	68.46	0	63.763	67.428	65.072	63.26	65.352	63.382	64.033	68.149	68.744	68.148	66.62	65.384	71.402	68.559	66.591	65.345	65.707	69.575	68.436	63.624	61.613	66.945	70.786	67.132	67.186
Bindi25	61.026	68.599	82.63	63.313	78.304	76.508	73.631	68.35	71.603	63.192	68.359	65.637	70.229	63.21	68.871	193.985	65.461	70.92	71.853	64.469	69.097	69.217	68.005	60.76	0	69.778	63.537	67.674	62.59	68.463	65.259	64.119	66.883	97.058	82.799	65.461	64.582	58.719	64.605	67.64	67.441	62.986	67.685	66.321	62.188	60.449	64.976	66.53	62.125
Bindi26	59.887	64.336	95.152	75.412	74.921	67.074	65.22	80.214	64.334	69.085	61.697	61.565	74.147	62.852	64.308	67.187	78.919	78.559	67.827	60.59	67.023	98.136	71.741	63.757	69.088	0	78.168	67.499	64.122	75.715	89.741	72.591	91.33	70.56	76.919	68.821	65.293	62.919	72.357	80.735	68.675	77.046	66.284	69.659	66.445	59.618	60.615	69.998	62.161
Bindi27	65.146	67.2	67.927	71.118	68.069	68.499	67.649	62.882	63.76	64.283	83.755	84.998	74.192	60.075	73.946	67.9	70.543	77.081	83.278	61.417	71.351	76.846	64.406	63.296	64.879	78.254	0	72.34	59.895	70.445	70.547	70.867	71.42	78.624	68.857	66.833	62.844	72.504	95.663	74.833	79.811	70.296	69.512	69.564	61.368	63.389	65.582	64.691	63.729
Bindi28	66.531	63.8	72.799	68.95	78.811	74.575	71.469	79.105	86.499	66.599	70.695	66.172	74.667	70.821	73.426	63.171	68.361	65.362	64.087	61.586	73.001	72.305	73.028	61.65	69.455	68.498	72.463	0	68.172	84.182	81.909	88.284	65.749	70.012	67.102	67.142	66.799	66.777	70.692	84.17	65.854	68.605	63.1	71.018	63.324	61.411	64.718	62.056	63.062
Bindi29	63.136	67.861	69.133	64.55	67.402	64.8	68.001	65.725	68.069	64.415	69.554	71.072	71.643	75.967	68.132	68.421	68.978	67.61	67.587	65.852	65.914	66.788	73.174	64.313	63.66	64.552	60.993	69.611	0	70.022	66.048	70.508	65.029	68.015	71.466	76.765	67.209	71.774	71.724	71.4	71.681	62.719	68.865	65.466	69.845	66.385	68.717	69.545	64.903
Bindi30	67.424	59.508	67.034	93.434	67.426	89.652	74.416	63.556	68.149	65.987	67.275	67.313	85.144	62.334	79.699	65.696	178.247	67.632	63.175	60.443	67.098	66.943	130.835	59.884	69.059	73.812	70.309	82.198	68.267	0	83.396	67.073	75.908	66.999	72.49	63.822	61.309	64.272	74.611	64.763	66.439	68.342	62.894	64.399	60.015	63.565	65.479	62.144	70.696
Bindi31	61.184	65.226	70.966	86.251	73.499	65.524	96.314	76.917	64.511	59.35	81.377	66.012	74.736	63.028	82.74	69.385	68.603	68.354	69.979	60.551	73.431	77.954	63.576	60.558	63.127	89.274	68.51	80.752	63.277	83.694	0	86.439	82.939	71.369	63.248	63.597	61.141	56.699	68.421	66.657	147.002	71.476	71.001	63.746	64.707	66.113	71.49	65.145	63.521
Bindi32	68.08	66.122	66.733	82.295	79.697	74.712	78.7	73.689	61.151	66.703	68.477	65.084	73.901	62.774	68.214	67.171	72.077	63.511	62.434	67.225	69.772	71.651	68.408	66.091	64.846	73.161	70.542	88.76	69.457	68.405	88.244	0	73.948	68.618	70.488	67.925	64.174	74.464	64.749	65.81	63.839	68.587	61.357	69.988	60.593	66.02	62.139	66.276	67.84
Bindi33	63.936	65.215	67.917	74.555	72.821	84.858	73.882	78.537	67.107	64.905	72.276	71.111	75.414	70.267	82.744	65.886	84.509	72.69	68.647	65.924	70.434	79.716	67.4	66.17	66.646	92.336	70.797	65.91	64.527	76.614	84.195	73.858	0	69.908	84.754	64.794	63.072	66.328	68.207	65.803	69.555	67.611	73.523	74.89	64.397	64.363	63.014	62.684	66.081
Bindi34	61.723	61.03	76.261	72.001	72.785	69.941	69.276	78.801	66.054	64.471	70.086	81.995	69.165	63.835	75.189	72.814	75.214	76.735	77.562	65.684	65.688	72.669	71.215	64.872	97.709	71.253	78.056	70.187	66.756	67.151	71.574	68.581	69.016	0	70.258	68.931	64.6	64.033	66.93	83.607	80.322	77.604	69.129	70.933	59.087	63.827	62.629	66.492	63.365
Bindi35	61.652	64.766	71.815	84.782	94.704	69.968	94.521	80.402	69.214	61.836	71.956	65.639	77.167	62.992	64.875	69.223	95.789	66.623	68.646	65.534	62.057	76.976	72.198	63.844	82.927	76.671	68.342	67.237	71.026	72.317	63.712	69.238	84.094	71.091	0	64.816	64.337	62.632	77.727	64.252	68.948	66.087	69.223	64.516	59.414	67.031	65.305	64.564	69.386
Bindi36	62.253	64.839	64.361	73.39	62.994	62.54	64.666	64.56	70.529	66.064	71.999	62.826	65.657	69.884	66.684	64.677	71.587	67.662	65.375	65.908	64.94	68.951	68.503	63.478	64.935	70.43	68.332	68.862	76.69	66.213	66.37	69.123	65.388	70.42	66.24	0	66.178	68.346	71.788	76.472	68.738	68.655	70.056	70.621	64.847	65.01	65.643	69.723	73.353
Bindi37	70.465	66.743	60.996	67.519	63.948	66.402	66.551	68.98	67.386	68.913	64.562	67.694	69.412	64.141	61.908	64.756	72.934	67.498	65.443	66.884	72.128	73.13	68.124	70.064	67.185	67.714	65.075	69.117	67.731	65.144	64.643	66.071	64.959	67.133	66.286	67.22	0	65.478	66.728	67.329	64.105	65.757	60.04	69.216	68.838	77.252	72.847	68.301	67.22
Bindi38	65.567	64.569	73.824	64.664	66.114	62.04	67.315	66.129	68.554	185.536	65.571	64.423	70.932	70.99	60.634	66.985	66.502	68.903	67.315	65.014	66.009	67.516	69.464	65.032	60.211	64.32	73.366	67.178	70.878	66.465	58.338	76.078	65.343	65.748	62.92	67.836	63.223	0	74.945	62.538	65.279	65.479	66.401	66.71	66.754	68.362	66.676	67.434	70.918
Bindi39	65.256	61.884	82.591	70.123	67.258	68.696	72.537	67.466	68.762	63.852	80.263	76.795	73.595	68.821	70.33	73.469	68.464	69.206	69.894	62.495	66.567	65.133	67.362	64.411	65.28	72.51	94.537	69.544	70.919	75.387	70.274	63.832	68.275	66.018	78.048	70.047	64.895	74.375	0	75.172	82.209	75.022	73.799	63.332	62.96	63.554	62.497	65.035	63.45
Bindi40	63.652	66.37	71.79	72.584	61.767	74.207	76.172	71.61	79.594	62.61	64.283	78.091	76.88	68.947	69.119	68.969	63.439	69.27	69.094	67.87	73.261	73.722	68.171	63.278	67.812	82.18	73.535	83.523	70.161	64.879	66.992	66.184	65.949	84.539	66.112	74.271	63.937	62.287	74.902	0	70.819	75.642	70.572	73.015	63.669	64.633	60.949	61.198	67.644
Bindi41	61.312	64.56	83.528	81.503	69.383	81.616	84.137	77.735	71.998	63.643	70.917	63.475	61.505	65.666	65.134	65.394	68.257	67.947	76.51	66.313	76.083	72.437	71.839	62.842	67.452	69.181	78.628	65.139	69.13	66.51	146.012	62.84	68.696	79.102	69.679	66.726	61.763	63.848	82.119	70.219	0	66.399	69.597	69.858	64.151	61.792	66.977	63.981	65.363
Bindi42	68.879	66.546	68.31	66.365	63.204	61.234	76.141	76.737	64.739	66.358	78.706	73.855	71.87	69.387	67.656	77.015	66.36	76.466	70.235	66.894	76.586	65.849	65.132	67.968	64.788	76.29	70.716	67.887	62.104	70.54	72.539	69.402	67.764	78.608	67.192	68.713	64.689	65.146	76.955	77.294	68.277	0	80.116	65.162	62.159	65.5	63.596	69.238	70.333
Bindi43	58.899	62.05	75.667	65.946	65.097	68.424	72.439	73.909	65.227	63.2	62.816	70.249	69.658	65.952	70.394	78.715	70.226	84.201	270.021	63.015	78.766	69.126	72.979	64.977	67.028	65.513	68.954	61.388	65.732	62.622	71.315	61.2	71.969	68.71	68.585	68.168	56.441	64.613	73.365	69.424	68.573	77.667	0	75.188	59.398	66.194	61.852	59.859	62.905
Bindi44	65.742	63.884	82.962	69.291	72.756	70.374	70.69	67.389	65.967	65.201	68.575	63.976	68.708	70.812	67.898	74.84	71.447	69.775	80.958	68.319	74.459	62.515	71.488	63.004	68.018	71.901	70.423	71.094	64.699	65.948	65.839	71.093	75.939	72.745	65.198	69.861	67.216	67.703	63.789	74.366	71.78	65.96	77.826	0	65.917	64.613	64.598	64.958	70.41
Kete_S1	69.299	65.746	68.697	72.488	67.022	67.132	65.188	66.747	66.807	69.996	68.275	67.361	67.3	65.245	67.467	60.484	61.575	70.336	66.38	69.609	70.418	68.133	67.006	63.98	65.907	71.739	64.598	67.015	71.416	64.343	69.217	64.929	66.223	62.968	63.605	67.357	70.743	69.993	65.828	67.226	68.741	65.012	64.972	69.47	0	68.537	66.996	68.717	68.764
Kete_S2	70.48	72.646	66.221	66.732	67.49	62.871	64.964	70.161	68.538	82.319	68.368	67.088	65.114	66.195	69.011	68.829	66.071	69.043	64.172	69.373	61.566	67.764	65.078	67.003	61.936	61.281	63.573	62.636	65.56	66.042	68.005	67.524	66.174	64.75	68.045	65.463	76.804	69.039	65.56	66.483	65.481	65.697	68.738	64.777	66.187	0	72.465	68.564	72.711
Kete_S3	66.919	68.904	65.904	68.502	66.123	65.647	68.633	62.673	61.925	69.835	65.211	63.498	67.769	69.603	67.369	72.085	65.497	65.362	65.195	73.546	65.699	73.052	64.908	69.696	67.159	64.043	68.133	66.682	68.702	67.567	73.811	64.439	65.297	64.606	66.574	67.227	72.476	68.252	63.525	63.432	69.706	64.364	64.93	65.606	65.891	73.048	0	65.478	79.645
Kete_S4	71.321	66.439	61.851	68.218	67.147	67.946	65.609	71.306	67.258	61.987	68.065	65.264	63.162	71.979	68.851	69.117	72.707	64.767	70.395	64.286	70.513	67.19	65.779	66.716	69.817	73.631	66.914	62.568	71.322	65.146	68.934	67.719	65.106	69.02	67.527	71.544	68.261	67.817	66.373	64.167	66.505	70.565	62.967	65.491	67.104	70.361	65.637	0	70.086
Kete_S5	68.486	67.17	66.097	68.973	63.239	65.888	65.886	69.474	65.921	69.721	62.957	65.956	66.49	67.942	64.652	63.866	69.458	59.371	66.872	71.933	65	63.382	66.089	68.262	64.513	64.95	65.818	64.853	66.428	73.167	67.181	69.568	66.928	65.411	72.146	73.91	65.745	73.89	64.954	69.973	67.859	70.434	66.122	71.102	66.689	72.921	78.99	68.298	0
Kete_S6	70.691	67.159	65.88	67.005	65.888	71.093	58.639	68.35	69.731	64.448	66.442	72.407	72.018	66.486	68.818	70.546	68.167	66.394	65.067	66.702	61.785	71.094	63.798	65.827	66.876	74.576	62.866	67.625	73.306	65.771	65.838	71.057	65.464	68.353	69.812	67.881	67.865	64.102	73.87	67.97	69.626	73.306	62.537	70.387	66.56	66.342	67.655	64.364	72.556
Kete_S7	66.531	68.528	64.419	64.797	64.153	61.576	68.75	67.879	64.189	71.551	68.526	65.697	64.558	64.307	66.613	65.847	62.364	65.374	67.049	82.317	65.828	67.344	73.542	73.362	61.388	66.216	64.802	67.428	68.058	63.839	64.092	69.644	62.257	66.226	65.318	68.118	71.034	73.603	64.274	64.304	71.354	65.239	64.397	66.067	66.308	62.033	70.6	65.84	73.77
Kete_S8	70.105	63.928	64.334	64.711	67.102	64.17	60.404	65.749	65.922	64.07	70.493	64.769	64.838	65.254	66.691	67.971	64.651	69.879	64.752	68.257	68.057	63.439	65.249	65.263	64.023	63.683	68.432	67.088	68.553	63.187	62.619	67.244	63.729	60.617	62.267	63.932	73.191	62.123	67.261	63.248	64.52	70.857	65.63	61.625	66.313	67.969	70.595	73.204	66.71
Kete_S9	65.641	64.508	64.198	68.531	64.372	66.441	68.153	70.136	69.494	66.25	66.963	71.18	68.149	77.581	65.135	63.369	63.647	68.553	62.549	69.126	68.699	69.796	74.07	67.419	62.866	65.975	68.269	68.858	72.935	65.774	62.71	66.62	68.271	63.63	65.522	73.948	73.748	77.263	65.655	66.568	67.203	66.753	63.731	68.732	68.806	66.941	65.541	69.238	68.805
Kete_S10	67.197	68.856	68.807	63.776	64.335	65.053	71.949	73.204	68.192	73.161	67.882	65.952	64.667	66.661	67.104	66.733	67.396	64.285	64.855	70.09	66.806	64.406	68.037	68.668	68.706	71.556	68.312	68.722	70.55	69.167	73.74	67.461	64.786	67.837	66.015	73.248	65.81	68.829	68.145	69.614	64.568	66.945	66.489	68.843	69.164	70.039	74.344	67.305	67.041
Kete_S11	69.647	68.897	69.883	67.21	71.53	64.147	62.97	66.881	65.215	68.106	72.321	68.785	67.516	71.103	64.654	69.375	68.053	66.391	67.234	67.214	64.027	68.866	66.512	69.779	67.998	60.986	72.046	66.13	65.553	71.797	61.704	64.913	67.65	63.573	65.86	67.684	70.147	65.965	67.004	65.136	62.48	63.246	63.922	60.239	74.271	66.135	68.657	74.412	70.964
Kete_S12	69.515	67.547	63.239	68.863	61.83	63.535	64.92	64.768	66.249	68.129	68.985	64.484	70.882	68.673	62.58	63.965	60.781	61.765	67.52	69.171	66.515	65.827	64.878	68.616	69.507	67.23	64.572	65.832	67.584	63.807	62.553	67.557	65.951	64.226	64.303	69.661	71.668	68.565	70.426	63.923	70.02	64.773	66.089	71.68	70.459	70.329	71.616	67.491	67.785
Kete_S13	64.944	72.545	61.932	65.316	63.402	62.289	62.264	62.916	68.979	66.092	66.471	68.59	68.844	62.907	63.872	71.578	66.156	66.47	69.721	69.561	65.139	67.577	63.593	70.695	65.989	63.277	60.78	67.655	64.145	67.499	65.835	69.301	62.858	64.709	64.732	74.01	73.266	69.51	64.993	64.245	65.933	64.371	64.601	63.279	67.436	77.144	89.606	72.111	65.499
Kete_S14	67.728	62.044	67.22	70.237	62.46	70.439	64.326	64.649	66.989	69.11	62.359	67.949	64.757	69.782	77.734	64.547	67.796	65.394	66.87	64.523	68.9	67.191	68.423	68.785	64.915	70.732	71.818	70.871	73.514	63.611	72.919	79.238	67.56	66.653	66.08	66.589	64.75	70.184	67.51	66.986	63.525	72.663	62.074	85.393	63.676	72.43	69.943	66.366	66.196
Kete_S15	68.396	66.085	67.493	65.441	65.013	64.128	68.38	69.765	64.448	71.648	65.67	73.107	65.42	69.019	65.335	69.808	62.374	64.812	64.568	67.604	67.514	63.332	63.535	78.449	68.751	70.21	66.647	66.889	61.034	65.703	69.339	67.29	64.799	66.771	69.86	67.991	72.278	69.635	67.508	62.071	62.453	68.672	67.051	67.136	66.036	81.251	73.059	68.758	72.112
Kete_S16	67.266	68.373	65.31	65.424	66.256	68.934	62.19	63.025	66.63	69.109	69.309	65.514	67.616	69.179	62.63	64.206	65.85	65.646	68.263	73.506	63.412	62.883	72.636	78.322	68.365	64.596	64.713	62.462	64.166	62.343	66.561	68.214	63.295	68.384	67.499	73.122	67.49	72.03	70.731	75.119	63.949	64.346	68.271	64.611	64.802	75.043	77.391	66.873	86.418
Kete_S17	69.376	74.172	67.773	60.17	63.32	66.243	62.769	62.95	62.357	72.374	66.958	70.562	67.928	68.752	67.441	64.804	60.955	65.718	65.555	71.213	73.339	66.835	64.875	74.026	71.361	69.252	68.356	65.973	70.259	62.837	64.09	68.397	66.941	70.083	68.213	68.793	70.939	65.8	65.484	68.626	64.215	65.193	62.805	69.099	71.3	81.532	79.34	64.826	81.831
Kete_S18	74.846	65.134	66.346	64.975	67.494	68.742	66.085	60.6	68.69	68.334	69.477	66.132	65.339	65.398	63.005	64.351	63.468	67.97	68.659	68.43	63.151	65.146	70.414	67.448	67.594	69	64.435	66.592	67.771	71.569	65.96	72.648	65.541	65.3	61.684	64.019	69.305	67.444	67.525	65.614	63.129	66.901	64.629	66.299	71.854	70.471	72.313	66.758	76.883
Kete_S19	66.146	74.121	67.065	65.432	69.512	61.388	72.323	65.925	66.35	67.949	69.614	64.758	65.329	68.097	69.248	65.633	63.513	64.228	66.238	73.942	70.292	69.079	61.315	68.628	66.002	65.795	63.702	61.256	66.777	65.216	61.297	70.582	65.029	67.75	68.42	66.468	73.384	64.249	64.845	69.128	63.335	65.979	66.468	64.843	67.992	67.436	65.878	72.29	65.896
Kete_S20	65.182	69.779	65.695	65.195	59.963	72.657	68.072	70.108	68.979	71.325	66.612	66.027	67.246	66.87	65.958	64.717	62.992	71.611	65.838	68.432	65.659	66.957	66.336	68.933	69.12	66.986	66.912	65.764	71.95	64.661	62.727	64.981	62.211	70.593	64.755	66.936	70.037	63.529	63.024	72.415	65.809	69.078	68.819	66.559	68.326	76.526	72.034	66.222	74.208
Kete_S21	71.444	76.147	67.566	65.157	67.186	68.987	68.85	67.274	67.586	65.587	65.071	62.471	66.903	67.57	65.109	66.224	63.317	68.549	65.125	71.046	65.176	63.073	71.747	70.9	67.328	66.195	64.866	67.101	67.34	66.898	65.304	67.981	63.534	66.533	70.094	66.264	67.079	64.848	66.828	68.017	66.72	64.85	62.224	67.373	68.33	75.074	68.773	66.697	63.315
Kete_S22	79.122	77.04	67.639	61.823	65.863	68.184	66.517	66.389	67.754	62.856	68.855	65.667	63.629	62.971	62.397	67.302	65.896	66.133	61.536	68.687	63.468	61.717	66.342	70.623	70.392	65.798	69.575	63.786	64.775	62.015	64.378	63.381	64.042	65.018	62.973	67.542	69.606	65.75	66.41	66.701	68.79	66.607	64.556	62.411	66.544	66.309	72.259	65.902	65.287
Kete_S23	70.686	69.605	69.357	67.62	71.008	64.515	68.414	68.623	70.252	65.614	65.239	68.475	67.028	65.195	64.639	65.673	65.592	70.055	66.54	69.823	67.696	62.939	69.138	73.031	66.241	69.907	65.453	64.93	67.634	66.504	68.019	68.118	66.077	64.632	65.624	66.829	65.347	66.346	65.983	66.343	67.652	69.992	65.605	67.153	72.711	69.125	65.552	70.253	67.034
Kete_S24	67.014	69.908	64.175	64.158	67.06	65.952	70.367	66.686	63.762	66.927	69.779	66.84	66.718	70.458	66.221	67.247	71.073	60.659	64.422	67.398	71.135	67.124	68.058	68.107	74.239	66.867	72.693	69.856	67.337	63.366	64.079	69.001	71.754	70.226	64.794	69.535	70.219	69.968	64.13	69.727	70.782	69.104	67.685	66.809	69.703	67.424	68.044	66.52	70.61
Kete_S25	65.609	66.794	67.528	70.024	67.119	64.998	66.117	69.827	70.248	68.209	66.768	66.34	66.714	70.139	69.578	67.498	63.081	67.144	68.676	65.551	70.706	67.635	67.482	67.156	67.675	68.659	68.828	66.106	67.912	66.713	66.048	65.701	68.427	66.796	65.306	67.157	70.407	70.611	65.352	66.594	73.223	67.424	66.251	66.781	69.816	70.528	67.554	66.781	69.75
Kete_S26	73.533	72.045	64.91	68.289	65.593	62.515	63.912	67.415	63.96	67.573	60.934	66.295	63.523	65.892	64.353	65.603	66.551	68.766	66.26	77.086	60.722	60.47	63.683	78.928	65.8	64.596	65.013	64.673	67.406	60.462	65.902	68.675	64.051	64.955	69.768	67.454	70.975	66.387	66.028	67.129	63.854	64.323	67.046	65.745	66.534	68.865	70.42	71.052	63.542
Kete_N1	63.905	71.801	70.122	62.968	68.774	62.314	66.232	65.064	65.43	72.173	65.861	68.359	61.701	69.831	69.683	66.102	68.153	69.414	72.25	65.639	64.837	61.87	66.846	64.519	68.298	66.311	71.159	64.171	72.282	63.225	65.905	68.159	67.995	68.946	61.542	67.557	68.539	69.715	69.964	69.713	70.996	63.101	68.704	63.56	63.642	69.163	68.132	68.964	59.525
Kete_N2	64.141	65.108	61.31	67.762	67.032	65.07	63.778	65.157	65.482	64.166	67.164	62.367	63.522	68.384	70.515	61.776	65.251	68.578	63.32	64.246	61.804	63.68	69.083	66.615	67.795	62.165	67.101	65.866	64.409	61.922	63.657	68.411	69.664	68.239	68.505	73.156	63.582	66.81	66.015	69.615	67.445	64.495	68.767	68.132	62.393	64.063	65.69	63.23	66.265
Kete_N3	69.857	64.251	76.866	67.164	66.32	68.429	63.788	69.696	70.228	66.757	68.102	64.537	65.95	75.874	71.256	65.918	68.101	68.027	65.49	64.549	66.226	65.51	66.269	74.233	66.056	60.63	67.026	68.184	66.568	66.14	64.769	75.495	66.347	68.716	69.262	80.481	65.184	71.5	71.228	66.8	71.939	67.302	68.82	66.904	64.878	65.747	65.631	68.534	70.219
Kete_N4	61.086	68.295	64.85	62.17	68.193	60.579	62.562	63.75	60.735	70.068	63.589	65.846	62.185	71.129	66.086	65.699	67.103	64.247	62.804	67.564	64.655	64.084	62.23	63.964	64.678	62.453	61.54	62.463	68.249	63.911	66.596	64.547	65.026	62.455	66.889	66.806	61.619	61.913	66.051	63.88	63.325	66.6	61.236	65.549	65.033	64.3	63.817	64.368	61.975
Kete_N5	67.555	62.198	73.782	63.672	63.467	61.786	64.391	65.798	60.218	66.188	65.948	59.98	64.624	66.241	68.453	67.551	62.988	64.505	64.072	66.473	66.965	61.811	66.04	62.688	64.175	67.774	68.793	67.004	71.82	62.547	62.967	61.324	66.972	66.699	68.102	66.777	64.449	65.819	67.621	65.381	62.086	65.413	65.897	63.851	62.95	65.963	68.947	64.492	71.087
Kete_N6	66.271	61.309	66.108	67.83	66.945	64.68	65.692	65.889	65.525	68.577	67.509	65.178	65.343	68.299	66.124	67.588	65.838	65.184	74.303	65.742	68.072	64.57	63.941	72.881	66.009	66.253	66.413	66.395	63.621	70.166	71.536	70.785	66.203	70.691	66.09	68.525	63.437	70.146	75.079	71.627	64.883	68.334	65.283	63.71	68.753	67.149	65.71	68.777	70.362
Kete_N7	65.946	66.212	63.594	66.375	66.5	62.997	67.777	62.442	72.234	67.624	72.765	67.099	62.07	71.946	65.173	69.437	67.578	69.105	67.342	62.384	65.009	68.461	66.957	66.244	62.672	61.067	70.835	63.134	70.245	61.294	66.127	67.878	64.587	66.694	69.186	67.073	70.082	64.646	63.649	67.923	67.628	63.554	63.405	64.864	64.169	66.563	61.893	72.566	68.252
Kete_N8	67.199	61.591	67.529	64.792	69.079	62.259	69.918	77.129	65.08	69.094	66.33	64.643	72.157	71.371	66.811	64.485	68.41	68.834	65.082	64.588	66.705	64.649	69.993	65.792	69.993	66.119	69.545	66.546	67.955	67.011	67.806	67.82	64.254	68.167	64.917	70.355	61.862	69.285	64.136	68.807	64.311	67.092	66.709	67.953	63.972	68.47	63.513	68.136	64.395
Kete_N9	67.315	62.686	66.385	62.761	65.188	62.611	67.517	64.524	67.02	69.681	63.868	67.618	63.246	67.237	63.978	64.19	62.905	68.01	62.889	70.645	68.524	62.066	63.988	73.336	62.303	69.015	62.191	62.618	64.874	63.145	60.862	69.471	65.153	68.585	65.591	67.737	68.765	69.758	70.988	67.309	68.937	62.905	69.176	63.855	69.502	60.586	69.395	70.07	64.866
Kete_N10	61.646	69.344	69.698	61.373	65.077	75.502	62.356	65.353	65.127	69.806	65.751	64.514	65.359	74.783	68.341	72.318	72.401	65.071	66.818	66.69	68.282	65.334	64.33	64.354	67.454	72.932	69.064	70.181	67.386	64.366	66.571	72.222	61.557	70.327	65.543	75.222	70.954	64.112	68.032	68.662	69.712	67.89	70.009	69.133	68.843	72.266	68.481	65.455	65.112
Kete_N11	61.647	65.667	68.926	63.678	64.028	66.767	72.866	69.307	66.793	65.881	71.967	65.628	70.251	64.045	63.007	67.76	69.897	67.485	67.003	59.881	65.005	64.609	70.603	63.62	67.76	69.093	71.849	72.446	69.121	64.607	70.748	59.757	64.144	63.628	67.438	65.02	67.619	68.295	69.143	67.909	65.781	68.658	66.364	66.599	65.202	61.762	62.651	66.431	63.517
Kete_N12	63.974	64.907	67.952	65.187	70.301	66.18	62.474	64.724	71.097	71.028	68.289	66.074	66.197	71.258	66.991	67.501	65.668	65.38	65.676	66.4	64.896	67.885	64.609	60.53	67.914	60.56	69.077	70.566	76.536	66.647	71.03	67.083	65.555	69.125	66.743	70.04	70.053	65.015	63.574	69.577	67.514	68.212	68.612	69.205	69.358	74.006	67.239	71.386	71.309
Kete_N13	60.864	66.99	67.427	61.278	64.228	67.313	67.894	65.719	69.598	68.402	71.725	65.844	67.363	65.754	68.863	65.191	66.914	70.503	68.524	64.991	81.421	68.661	67.531	63.366	69.114	70.13	63.352	65.064	65.496	62.839	65.677	64.351	65.944	61.707	69.958	68.095	67.929	65.629	66.35	66.653	66.14	74.074	66.359	66.767	62.305	70.959	61.699	67.686	72.398
Kete_N14	64.681	63.587	63.646	62.932	63.296	60.956	63.795	67.456	61.453	62.663	63.405	65.089	64.041	67.073	64.379	68.824	59.737	67.524	64.968	60.68	61.121	60.641	69.015	62.544	61.382	62.565	67.363	71.265	67.643	63.95	59.937	65.909	63.187	69.073	61.926	73.254	64.283	67.151	64.502	64.447	65.73	63.034	65.266	65.438	63.603	58.65	67.269	64.102	61.717
Kete_N15	63.024	63.095	66.719	62.463	66.48	65.812	62.23	67.069	72.132	65.349	61.325	66.24	64.03	64.667	69.628	65.269	64.743	64.47	67.121	67.203	72.031	65.125	64.35	67.347	68.039	65.245	61.343	66.522	72.389	63.282	66.933	68.013	62.799	61.866	70.927	67.528	64.474	67.352	72.758	64.125	62.989	64.959	67.679	74.02	65.942	66.28	64.762	67.107	64.062
Kete_N16	62.123	61.831	67.892	62.099	66.477	65.034	61.01	62.135	61.648	63.006	63.55	60.865	61.751	68.828	69.361	69.742	63.718	71.661	66.476	61.025	73.017	70.316	63.646	64.58	63.223	65.475	66.696	67.646	62.676	61.637	63.162	65.722	71.488	65.387	65.098	65.594	69.792	65.84	65.825	69.415	64.703	63.47	64.279	64.029	61.886	65.69	64.609	66.787	64.123
Kete_N17	65.842	73.257	64.753	65.551	74.827	66.494	72.272	69.065	63.361	69.478	67.647	67.658	71.32	63.916	70.715	65.645	63.344	64.874	69.511	64.827	67.527	70.022	67.497	62.687	64.726	70.497	69.243	70.882	76.683	61.568	67.236	65.372	69.341	71.404	62.918	63.724	67.305	66.918	62.308	67.011	75.444	69.113	69.291	67.75	66.56	66.418	62.561	68.959	64.664
Kete_N18	64.57	69.412	66.302	64.951	65.663	72.995	67.368	67.281	67.357	69.782	65.027	62.907	64.542	64.857	64.997	68.689	70.388	69.282	60.328	63.321	67.2	64.549	63.629	67.206	67.19	65.631	63.832	67.687	63.683	61.879	63.622	67.297	62.005	68.491	69.538	66.61	64.346	67.191	70.726	70.767	67.462	65.99	64.664	68.968	68.925	66.596	66.574	64.35	67.435
Kete_versus_Lele
Lele1	Lele2	Lele3	Lele4	Lele5	Lele6	Lele7	Lele8	Lele9	Lele10	Lele11	Lele12	Lele13	Lele14	Lele15	Lele16	Lele17	Lele18	Lele19	Lele20	Lele21	Lele22	Lele23	Lele24	Lele25	Lele26	Lele27	Lele28	Lele29	Lele30	Lele31	Lele32	Lele33	Lele34	Lele35	Lele36	Lele37	Lele38	Lele39	Lele40	Lele41	Lele42	Lele43	Lele44	Kete_S1	Kete_S2	Kete_S3	Kete_S4	Kete_S5	Kete_S6
Lele1	0	79.236	68.98	62.61	64.413	70.353	71.723	84.353	77.929	66.148	70.511	66.282	63.44	71.875	62.749	63.722	70.22	83.419	62.003	70.519	84.269	68.483	80.732	62.534	66.483	67.111	70.35	71.644	67.098	66.17	68.75	62.1	71.374	67.913	68.119	69.509	72.882	70.64	67.126	176.641	66.475	71.281	66.094	69.481	67.887	64.178	64.368	64.903	62.272
Lele2	80.151	0	72.08	67.834	61.864	73.288	67.691	71.518	65.592	66.866	77.865	65.611	66.799	69.727	64.299	69.715	67.066	74.762	67.402	75.025	69.969	69.289	66.083	65.388	88.464	68.572	82.477	66.902	70.632	68.17	67.026	67.094	71.961	76.866	63.853	79.12	75.028	68.253	64.551	74.863	62.379	71.708	75.444	69.717	67.313	69.262	65.646	63.298	68.532
Lele3	72.59	73.058	0	68.592	64.245	70.451	85.093	69.067	70.507	66.884	70.231	68.184	68.889	68.342	72.966	68.123	68.718	68.552	62.947	71.414	72.623	73.584	70.118	67.6	67.813	68.909	70.149	68.364	71.187	66.485	70.984	68.428	69.698	66.38	62.887	72.635	67.225	63.67	67.074	66.049	76.081	72.271	70.381	66.358	68.785	65.941	68.889	62.834	62.714
Lele4	65.961	70.17	69.385	0	72.481	75.445	67.397	66.029	65.184	61.748	63.216	68.019	63.663	68.277	66.641	76.617	71.397	66.839	70.412	72.795	67.626	74.648	63.461	70.618	64.424	67.734	69.937	65.99	66.03	75.096	83.762	66.41	69.67	68.153	63.123	66.174	68.151	67.203	78.518	74.168	70.471	69.175	67.028	64.067	72.312	66.892	67.974	63.094	68.33
Lele5	67.573	62.909	64.793	70.875	0	69.495	65.959	72.429	65.689	74.428	63.712	68.837	69.602	61.89	67.409	73.901	67.986	66.07	67.958	70.325	64.996	65.269	65.087	70.857	65.393	67.311	59.988	72.79	69.992	65.839	64.013	70.294	68.732	63.565	71.06	69.769	64.525	65.217	68.116	67.421	68.826	64.563	66.262	67.459	70.833	67.992	66.097	67.326	72.897
Lele6	72.591	74.64	69.927	75	69.862	0	69.002	65.561	70.842	65.952	74.138	67.245	66.605	67.132	66.947	66.041	68.659	69.197	67.921	71.283	65.909	65.859	65.823	69.257	65.812	71.639	71.972	70.812	67.441	65.221	70.673	70.745	70.046	64.985	67.955	67.816	72.502	66.132	71.727	65.727	65.701	67.889	69.821	69.748	65.58	66.118	64.394	71.971	63.664
Lele7	73.574	67.662	84.275	65.568	65.906	67.932	0	71.038	71.653	70.147	69.747	70.434	69.542	68.527	68.01	63.63	67.65	67.887	59.011	74.497	75.209	79.315	69.045	68.228	69.342	65.891	68.236	76.595	73.72	67.837	66.707	72.208	73.732	72.147	66.645	73.666	66.933	72.148	69.727	69.566	67.001	67.578	64.129	70.399	69.838	65.313	66.841	65.907	66.793
Lele8	85.025	69.156	67.056	63.676	69.677	63.616	68.2	0	77.21	61.714	74.274	75.281	63.246	60.999	59.664	63.841	63.972	81.181	62.31	91.473	77.404	88.774	77.139	62.502	70.381	76.97	69.493	69.863	72.169	66.686	66.761	67.531	68.749	73.426	67.417	90.273	138.955	72.749	72.473	75.501	81.69	70.893	63.443	64.418	63.976	62.741	61.93	63.011	62.711
Lele9	78.611	66.244	70.11	64.6	64.954	69.659	71.316	78.798	0	68.119	66.981	73.663	68.857	72.399	66.852	77.459	70.523	72.309	63.393	69.039	73.977	83.661	71.532	68.036	71.464	69.493	65.979	76.348	65.501	67.032	71.253	64.328	67.348	66.57	64.631	66.649	66.674	69.834	78.507	85.047	66.33	68.912	72.768	66.015	65.92	67.85	61.049	66.774	65.749
Lele10	69.897	70.27	67.038	61.57	74.356	66.754	72.236	65.276	69.858	0	67.649	74.998	70.076	76.926	66.52	69.164	72.118	70.028	69.416	77.559	72.137	68.213	64.655	71.808	68.214	62.881	65.875	63.462	63.756	67.274	71.731	67.566	70.182	61.699	69.504	70.567	70.049	69.574	65.186	67.484	69.861	65.662	74.722	68.886	70.005	69.047	66.516	71.726	64.223
Lele11	70.702	78.366	67.79	60.756	61.978	72.14	69.081	74.956	67.002	64.394	0	66.122	64.152	65.79	63.543	62.52	65.388	66.282	63.994	66.173	73.687	76.971	62.055	66.375	68.134	81.011	203.016	62.928	74.711	61.46	63.605	61.291	70.494	70.967	67.553	66.933	68.417	69.641	64.151	71.51	70.107	65.524	67.129	79.8	65.255	68.716	65.821	67.4	63.113
Lele12	66.966	65.658	67.335	65.257	67.183	64.595	69.867	75.288	74.193	72.108	67.034	0	61.752	71.148	65.654	65.943	64.678	64.365	67.236	79.744	71.072	72.732	73.568	62.907	74.332	72.827	69.698	74.127	64.526	65.879	67.57	66.34	90.799	97.216	67.174	75.951	114.417	73.664	70.694	70.204	73.613	68.666	71.801	75.747	61.313	62.337	64.368	70.241	63.759
Lele13	65.76	68.042	67.424	62.967	68.02	65.489	69.727	65.354	68.697	68.134	65.764	62.83	0	68.298	61.03	63.368	68.616	64.608	73.272	67.238	70.599	71.278	64.273	66.532	67.84	68.382	61.815	66.665	65.378	71.848	63.881	69.896	66.226	65.767	70.034	66.399	71.483	72.331	63.079	67.892	68.278	64.135	66.38	70.218	70.918	65.058	71.245	68.58	70.063
Lele14	74.859	72.982	68.447	67.673	61.347	68.818	68.467	63.649	74.33	77.012	68.355	74.449	68.734	0	67.287	80.341	69.144	68.438	69.745	71.151	65.409	65.468	66.355	69.231	67.744	67.285	70.1	67.39	67.545	73.585	72.73	69.639	69.56	68.984	65.86	66.439	69.026	76.551	77.424	64.724	64.621	70.985	68.597	67.831	65.775	69.5	68.011	67.258	65.476
Lele15	66.117	66.996	73.769	65.961	67.762	67.826	69.484	62.163	68.791	65.897	67.384	68.136	62.639	67.902	0	70.548	66.374	67.513	70.805	74.417	65.441	67.261	69.577	73.918	72.828	69.851	70.966	71.962	67.818	69.859	68.829	71.116	67.827	67.559	71.057	66.611	66.066	65.727	63.008	64.636	66.484	66.54	71.889	65.196	67.075	70.446	71.126	72.309	63.593
Lele16	66.564	71.794	68.837	75.57	74.528	67.11	65.256	66.499	78.16	68.559	64.03	67.212	62.898	80.526	71.32	0	68.485	67.232	64.322	67.577	69.426	70.074	68.405	72.257	68.237	66.24	67.692	62.323	64.351	79.947	73.694	69.643	65.441	65.537	66.728	64.877	66.247	64.804	70.798	66.501	64.014	68.75	67	68.034	72.658	69.975	71.41	66.211	65.579
Lele17	71.96	69.648	67.99	71.55	67.624	69.744	69.041	65.137	70.802	70.602	66.672	65.577	68.805	68.821	64.786	67.772	0	66.288	68.919	64.107	66.917	64.432	64.173	74.671	69.208	68.688	69.743	62.363	67.125	71.434	69.052	64.288	69.171	62.898	68.593	65.419	67.488	71.32	65.811	68.217	67.505	68.263	62.946	67.026	66.132	65.036	68.968	66.264	72.212
Lele18	84.14	74.292	65.581	63.072	62.708	67.015	65.69	80.141	72.489	67.306	65.266	63.194	61.493	64.817	63.705	65.026	64.651	0	63.484	80.698	87.966	83.704	191.584	65.681	68.062	66.217	69.99	78.575	67.758	70.509	63.019	60.902	65.828	70.208	59.645	111.862	64.861	68.894	84.411	71.647	72.678	88.484	68.615	66.561	61.964	62.18	64.584	60.384	62.084
Lele19	63.848	69.05	61.982	69.729	69.309	68.641	59.962	63.838	63.72	69.568	66.529	68.242	73.279	68.322	70.956	63.761	70.105	66.889	0	66.752	66.837	63.923	64.818	66.728	64.844	68.06	64.816	62.962	68.091	68.662	68.035	70.142	66.967	69.414	69.229	73.48	64.549	70.195	71.668	66.248	65.442	68.91	67.836	68.265	65.229	66.371	66.503	69.344	68.665
Lele20	71.393	75.238	69.075	70.036	67.7	69.556	73.547	91.249	67.504	74.752	66.298	76.708	65.542	68.228	72.157	64.095	64.698	81.11	63.815	0	71.188	84.014	64.271	64.712	79.048	76.532	64.777	79.142	68.409	62.965	62.734	63.41	74.402	81.047	65.225	71.695	76.737	70.673	84.409	72.604	79.925	68.654	67.535	72.232	66.503	67.797	63.568	65.94	61.907
Lele21	84.223	69.269	70.653	64.925	62.037	64.33	72.445	76.959	72.793	68.357	74.171	71.081	68.876	63.542	62.204	68.187	64.566	88.37	63.517	71.002	0	78.648	119.837	68.362	62.803	69.748	79.6	106.09	69.58	62.888	65.896	63.797	65.519	79.256	61.705	112.709	66.569	69.656	69.482	81.253	64.365	68.731	66.378	68.916	64.988	61.05	66.384	63.527	61.895
Lele22	68.56	69.228	70.835	72.893	62.945	64.053	77.179	89.597	83.974	65.653	77.208	72.887	69.801	62.799	64.71	67.043	61.011	86.281	61.447	83.625	78.968	0	80.094	67.01	64.626	80.704	72.395	85.001	66.995	66.13	65.118	61.853	70.505	62.972	65.969	83.643	70.927	72.341	86.11	73.196	76.905	74.621	69.488	75.495	60.172	65.864	63.944	61.767	63.301
Lele23	81.192	64.773	67.494	60.833	62.678	64.615	67.735	77.772	73.57	60.073	61.166	75.425	62.508	63.483	66.528	65.422	62.853	193.107	61.471	64.095	131.656	80.779	0	64.09	65.228	68.748	65.394	67.889	72.497	63.396	61.789	67.855	73.492	68.532	69.888	103.111	69.345	63.739	69.253	67.027	61.598	89.475	67.286	64.628	60.901	66.216	65.326	64.226	61.526
Lele24	64.235	67.526	68.1	70.534	71.785	69.179	70.294	65.188	70.75	71.233	68.953	64.611	67.329	68.918	73.876	73.316	75.065	68.31	67.827	68.45	71.439	70.446	68.185	0	66.401	64.216	65.972	71.44	66.818	70.771	65.181	72.178	66.352	68.137	68.151	64.93	65.22	69.207	67.324	66.338	62.105	67.258	67.525	66.995	68.872	68.962	69.346	66.264	66.479
Lele25	66.809	88.397	66.777	62.081	64.302	64.349	68.477	70.943	71.791	65.632	69.382	75.686	66.599	65.29	71.361	66.611	67.338	70.22	63.575	78.681	63.978	65.728	66.828	65.06	0	63.938	70.144	71.385	68.92	66.746	63.37	64.517	76.374	69.503	68.988	67.512	74.602	102.824	67.485	65.206	65.654	65.793	74.175	67.671	64.108	68.361	64.813	66.495	66.385
Lele26	69.331	68.613	68.25	66.239	66.239	69.87	65.568	78.055	68.968	61.364	81.801	72.813	66.711	65.261	67.657	65.203	68.895	68.223	66.507	76.711	71.535	82.267	70.737	61.87	64.233	0	76.321	73.987	70.781	66.071	65.836	67.727	77.636	76.958	70.984	66.496	70.45	85.629	76.996	67.877	66.916	78.472	80.271	68.066	67.411	63.727	63.393	65.453	65.279
Lele27	70.89	81.992	68.785	68.07	58.646	71.013	67.465	71.839	65.755	62.659	196.023	70.028	61.396	66.778	69.716	66.658	68.954	72.377	63.447	63.869	80.011	73.3	66.17	64.171	70.629	76.221	0	73.782	71.302	61.73	66.207	67.416	72.63	76.318	66.016	70.609	67.826	65.262	68.403	71.555	73.626	68.923	67.378	67.601	64.708	65.357	65.416	61.013	64.261
Lele28	72.856	68.01	66.996	63.241	70.618	69.242	75.433	70.545	75.85	61.265	62.748	73.4	65.543	66.09	68.445	60.369	61.759	79.482	61.287	79.538	107.426	85.134	68.313	68.509	70.793	74.624	72.496	0	67.292	69.463	65.221	66.238	73.697	72.797	67.4	66.864	72.695	81.222	72.844	69.499	66.401	95.401	67.39	69.409	65.226	63.593	67.238	65.991	61.366
Lele29	68.692	71.136	71.688	63.653	67.068	66.633	73.582	73.747	65.464	61.617	74.443	64.603	64.751	66.069	66.143	62.112	67.225	70.419	66.36	68.511	71.501	67.95	73.233	64.821	69.619	71.067	72.229	67.83	0	64.216	67.446	66.751	65.136	68.886	66.742	71.76	69.392	78.047	69.073	66.285	69.191	78.539	108.87	79.332	63.577	70.755	64.019	67.508	69.208
Lele30	69.799	70.789	67.302	75.407	66.338	66.892	68.908	68.945	68.197	66.641	64.22	68.624	73.84	72.657	69.818	80.301	72.038	72.851	68.384	65.196	66.476	68.548	66.265	69.949	69.243	66.988	63.416	72.301	65.996	0	72.613	76.928	64.62	64.765	64.917	71.334	68.289	64.292	69.97	74.395	66.178	71.524	71.09	70.991	68.125	65.883	68.755	68.078	66.422
Lele31	70.805	69.414	71.441	83.122	63.421	71.063	68.264	70.84	72.025	70.527	66.044	68.436	64.945	71.819	68.952	73.965	70.971	65.888	67.347	64.848	68.344	67.916	65.278	65.379	66.581	66.273	68.309	66.354	69.466	72.033	0	64.3	71.389	70.207	64.164	68.854	68.872	65.423	67.925	63.251	69.552	70.964	66.703	69.848	65.146	65.233	66.058	69.432	71.92
Lele32	65.223	69.339	70.349	66.556	70.31	71.738	73.379	70.917	66.4	67.295	64.424	68.468	70.549	70.663	70.423	69.211	65.593	65.274	70.324	67.069	66.114	64.758	72.118	72.037	66.937	69.164	68.923	69.137	68.533	78.102	64.375	0	67.879	67.967	68.949	64.278	70.301	65.228	66.17	64.237	71.197	66.696	63.561	73.135	63.893	63.691	71.052	70.22	64.727
Lele33	72.82	71.481	69.525	67.92	67.135	69.682	74.379	70.068	66.255	68.529	71.223	91.735	66.02	66.727	65.522	63.703	68.294	67.589	66.1	75.311	66.32	70.542	75.339	65.296	75.238	76.489	73.247	74.115	64.771	63.275	68.8	65.592	0	70.223	62.378	67.207	79.061	66.051	68.363	76.468	80.912	71.354	64.545	69.864	68.187	68.352	68.09	62.62	67.639
Lele34	68.948	77.266	64.844	66.105	62.189	64.597	72.794	74.203	65.149	60.302	73.539	97.591	64.469	67.022	65.938	64.644	61.922	71.178	67.099	81.175	80.939	64.231	68.077	67.134	67.905	80.138	76.413	72.739	70.297	62.867	68.54	66.98	69.874	0	61.847	65.743	95.974	71.097	63.058	64.159	78.186	68.873	77.412	74.806	65.662	64.763	66.694	67.569	66.727
Lele35	69.901	65.365	63.316	62.092	70.419	68.292	66.706	70.05	65.718	69.699	69.123	68.267	70.188	64.727	69.292	65.705	68.787	62.772	69.307	67.473	63.982	68.48	70.943	66.989	70.355	71.265	67.403	69.581	66.676	64.459	64.447	67.413	62.909	62.167	0	69.125	65.148	66.983	63.514	67.914	65.859	65.359	67.64	62.641	64.947	66.593	67.317	69.429	71.532
Lele36	70.36	78.356	71.25	64.917	66.073	66.2	72.27	91.313	65.813	68.577	66.667	76.225	64.899	64.093	64.83	62.4	63.852	113.392	70.796	70.675	114.321	84.876	103.273	62.762	66.044	67.072	69.863	66.298	70.249	69.517	67.131	61.946	66.735	65.414	66.886	0	68.162	70.907	80.677	68.661	69.827	72.573	72.33	70.764	66.034	65.484	62.698	62.219	66.913
Lele37	73.162	73.281	64.782	66.356	61.811	71.614	65.363	138.867	66.749	65.846	67.788	112.89	69.443	66.658	63.885	62.988	66.119	66.447	62.512	75.959	67.117	70.991	68.912	61.888	74.858	70.141	66.211	71.172	67.917	65.411	65.742	68.029	78.843	94.943	62.371	67.069	0	68.185	73.836	68.597	125.264	64.521	72.935	60.565	69.081	63.217	62.476	64.212	65.777
Lele38	70.007	67.117	62.436	64.528	64.077	64.648	70.659	72.957	69.914	67.688	71.587	74.205	71.657	74.595	63.462	62.85	69.245	69.807	68.656	70.643	71.064	73.16	64.638	67.514	101.98	84.386	65.376	81.839	78.307	62.894	63.195	63.15	66.276	72.198	66.177	71.464	68.303	0	65.969	74.704	67.863	67.623	69.458	74.664	63.269	70.945	64.815	65.63	70.96
Lele39	67.198	63.991	64.716	76.075	65.307	69.034	68.791	73.361	77.756	62.338	65.37	70.844	61.855	74.804	61.024	68.302	64.352	85.492	69.875	84.615	70.626	85.475	71.125	64.618	68.026	77.422	67.66	73.183	66.985	67.667	65.51	65.153	67.761	63.321	61.82	79.28	73.952	65.111	0	96.062	69.365	111.425	63.304	69.433	66.081	67.409	62.876	66.019	66.7
Lele40	177.509	74.273	63.089	71.264	64.832	64.716	69.602	74.303	83.449	64.745	71.994	70.243	66.55	60.786	60.954	64.358	68.138	72.763	64.618	71.688	80.361	73.952	67.291	63.666	64.623	67.139	71.665	68.596	65.608	70.911	60.86	61.679	77.029	63.211	64.8	69.586	67.76	73.533	96.715	0	66.066	87.866	66.475	71.268	61.741	62.429	64.988	62.791	65.029
Lele41	69.014	61.571	76.836	69.048	68.311	65.294	65.794	84.259	66.928	68.361	71.867	73.901	67.853	63.48	65.113	62.368	67.998	75.062	63.805	81.088	64.865	78.619	63.206	60.393	65.464	66.87	74.744	66.78	68.165	65.233	68.363	69.474	82.43	78.863	65.759	71.666	126.114	67.732	69.706	67.619	0	68.182	71.465	67.167	65.174	64.831	66.05	69.372	65.214
Lele42	73.695	70.748	70.94	67.115	62.146	66.696	66.155	70.32	68.941	63.794	66.769	67.807	62.692	68.664	64.534	66.736	67.004	88.911	67.475	68.589	69.614	74.892	91.198	63.762	65.293	78.804	69.11	96.616	78.329	70.018	68.179	64.066	69.853	69.106	63.18	71.541	66.544	67.727	111.199	89.52	68.648	0	66.298	68.97	67.082	64.875	64.834	68.484	65.753
Lele43	66.806	75.967	69.115	65.126	64.746	68.969	64.325	64.734	72.225	71.314	67.639	71.192	65.071	66.333	70.596	65.239	62.723	69.762	66.472	66.669	67.198	70.44	67.861	64.866	74.428	81.05	67.956	68.297	109.239	69.105	65.698	61.475	64.374	76.979	66.03	72.942	72.774	69.244	63.618	68.108	71.004	66.542	0	140.186	63.857	64.997	66.028	67.452	61.124
Lele44	70.651	68.894	65.764	61.882	66.82	67.658	69.522	64.362	64.982	66.174	79.626	76.153	69.156	65.672	63.289	66.494	65.653	67.334	66.219	72.769	69.575	75.423	66.452	64.632	67.354	66.683	67.23	68.787	79.609	68.002	67.765	70.519	69.877	73.771	60.651	71.25	60.905	74.367	69.462	72.551	65.526	68.497	140.583	0	62.701	63.759	65.759	67.705	64.16
Kete_S1	70.399	67.678	68.834	72.038	70.625	65.615	70.86	66.661	66.629	68.86	66.742	63.518	70.965	64.865	67.124	72.886	66.507	65.081	66.214	69.241	68.08	62.318	63.641	68.086	65.256	68.499	67.193	66.511	64.83	68.537	64.79	64.059	69.23	67.645	65.681	67.738	71.008	64.793	68.468	64.193	66.6	68.651	65.986	65.832	0	67.969	66.941	67.564	67.457
Kete_S2	64.887	70.386	66.088	66.849	66.589	65.499	65.729	65.071	67.21	67.566	69.412	63.156	64.842	67.47	69.108	69.463	65.593	64.86	64.314	68.624	63.105	67.37	67.688	67.944	68.465	63.843	67.317	63.672	70.662	65.741	64.8	62.936	68.412	65.926	65.643	66.989	65.548	72.504	69.358	64.178	66.853	65.232	65.843	66.082	66.189	0	73.873	69.716	74.701
Kete_S3	65.96	65.854	68.349	67.147	65.094	64.357	67.39	63.523	60.892	65.662	66.975	64.762	70.974	66.56	69.058	69.262	69.155	66.091	66.173	65.21	66.994	64.889	66.492	67.717	65.553	63.231	65.466	68.088	65.234	67.234	65.374	69.17	67.876	67.451	66.518	64.019	64.788	65.848	64.143	66.921	67.207	66.886	67.662	67.839	66.272	73.412	0	66.104	82.232
Kete_S4	66.78	64.961	61.797	63.294	66.415	72.179	66.455	65.414	67.45	71.271	69.508	70.392	67.643	66.616	71.513	66.378	66.904	63.091	69.186	67.494	66.02	63.847	67.06	66.159	68.371	66.265	62.919	67.474	68.24	67.067	68.112	69.039	63.767	67.72	69.826	64.133	67.821	66.872	68.339	64.019	70.895	69.167	67.431	68.659	66.501	71.448	66.43	0	68.277
Kete_S5	65.185	70.164	63.499	67.231	72.509	63.055	68.29	63.26	67.207	62.574	65.313	64.457	71.13	64.284	61.976	65.699	72.033	64.236	68.037	63.845	63.655	65.418	64.224	65.167	66.981	65.786	65.635	62.623	68.725	66.91	71.078	63.863	69.29	66.774	71.409	67.906	66.702	72.144	68.309	66.401	66.426	67.566	61.73	64.712	66.923	74.224	81.762	67.314	0
Kete_S6	62.889	72.328	65.679	69.037	67.382	67.971	65.148	67.576	65.596	68.761	63.181	67.426	72.453	64.942	68.343	67.535	69.258	63.628	72.339	68.467	62.678	69.2	65.816	63.602	68.884	63.315	69.442	68.711	65.133	71.291	69.781	64.194	68.159	65.136	69.72	67.868	65.018	69.764	62.572	69.826	68.702	67.289	64.119	65.231	67.741	66.048	68.609	65.91	72.49
Kete_S7	65.572	66.379	64.078	61.958	72.026	65.871	66.76	66.325	66.437	63.505	67.321	62.306	67.34	64.462	73.514	65.891	68.83	69.763	64.645	66.7	67.244	62.493	60.674	63.437	69.164	66.211	64.937	68.374	66.952	67.603	68.453	74.363	64.988	65.788	66.543	66.34	69.611	64.287	68.778	64.851	65.992	66.871	65.594	68.11	65.494	63.163	70.444	67.452	74.83
Kete_S8	64.253	64.056	70.347	63.885	68.491	62.732	67.312	67.997	69.985	62.868	69.175	64.08	73.427	63.567	66.208	65.624	62.997	68.78	65.838	65.994	65.754	62.953	64.541	64.041	62.91	63.648	64.216	64.549	65.538	65.407	64.768	68.93	65.124	67.565	68.391	63.131	68.518	65.387	63.855	67.264	63.078	63.801	68.27	76.02	64.85	68.38	69.064	74.127	65.627
Kete_S9	66.693	68.194	66.538	63.97	67.612	70.775	69.794	67.78	66.964	64.281	67.956	66.525	68.945	69.43	68.344	68.984	66.209	62.454	66.332	63.724	68.217	64.494	64.717	66.357	67.172	62.752	65.904	62.496	68.959	64.639	61.917	66.764	71.869	66.652	77.729	61.579	64.855	67.662	62.994	66.396	67.079	64.789	63.457	64.016	71.078	68.182	69.416	69.234	71.929
Kete_S10	68.37	71.434	67.34	63.361	72.024	66.512	70.245	65.247	66.12	67.428	65.625	69.712	71.006	64.436	69.096	65.913	66.762	62.831	68.703	66.888	62.632	62.556	69.583	66.885	66.535	64.615	67.915	65.987	70.184	65.965	68.387	63.002	64.794	72.307	66.922	65.457	65.363	67.302	66.163	69.964	66.403	70.7	68.186	62.61	69.161	73.156	74.859	68.224	65.446
Kete_S11	66.463	67.471	63.092	71.458	71.977	69.323	65.94	65.443	70.352	67.757	61.165	65.242	67.226	68.158	65.013	63.095	68.606	66.556	67.004	65.926	69.573	68.635	70.128	69.061	68.066	70.976	64.936	70.239	65.766	66.538	69.895	67.298	64.945	67.515	64.054	60.996	64.208	68.995	61.831	69.294	66.41	69.755	63.998	70.044	72.243	66.4	70.422	73.348	71.394
Kete_S12	64.735	70.795	67.323	65.952	67.009	69.929	66.272	64.587	62.348	62.401	66.706	63.623	67.082	61.171	66.593	69.092	73.938	64.598	72.54	65.348	65.736	63.132	64.877	66.807	68.27	68.149	67.58	61.228	66.699	63.28	60.228	66.641	69.38	67.29	71.943	63.854	66.87	71.277	67.558	63.629	62.725	69.764	65.06	67.428	69.986	70.436	71.637	68.847	65.702
Kete_S13	61.528	66.283	61.604	63.892	67.719	66.082	62.265	68.2	71.95	62.384	64.969	62.775	69.611	66.416	65.224	67.778	66.515	66.273	64.038	62.614	66.763	63.197	67.722	67.005	70.236	68.868	68.113	70.005	67.118	65.879	66.073	61.601	65.176	66.432	63.087	63.299	66.771	69.993	64.417	69.008	68.229	61.982	66.421	69.748	66.971	78.148	88.574	71.795	65.667
Kete_S14	67.818	64.258	69.457	66.463	68.13	72.412	67.483	64.577	64.315	66.824	66.172	68.915	69.973	64.249	74.198	64.843	67.668	62.761	69.602	63.987	66.737	65.261	65.683	66.287	73.34	65.131	61.903	67.969	70.707	68.91	69.394	69.014	64.478	64.676	78.947	65.204	62.89	64.976	65.521	65.129	61.469	63.055	68.83	67.078	64.25	72.645	71.514	64.941	69.652
Kete_S15	64.02	65.938	65.239	69.656	66.363	72.404	63.653	66.171	70.802	67.627	74.593	68.32	70.428	62.815	62.777	68.722	69.633	66.528	68.453	64.676	68.413	65.075	65.878	63.379	69.131	65.732	66.092	64.086	63.665	63.422	63.695	68.601	62.723	65.595	66.91	65.11	62.642	68.224	67.782	62.797	64.14	66.734	69.657	66.951	67.39	79.703	73.302	70.665	71.951
Kete_S16	65.519	71.788	66.545	65.216	69.553	72.031	69.831	63.917	64.451	66.89	66.013	65.612	64.458	66.773	65.404	67.7	71.56	70.076	71.249	62.651	60.279	67.422	66.504	65.081	68.533	66.481	61.858	67.788	67.873	66.113	71.844	69.623	60.832	67.545	63.373	67.05	64.925	62.487	65.941	62.146	64.087	62.089	66.691	79.432	63.142	74.51	76.455	67.909	86.313
Kete_S17	62.006	66.364	64.002	66.409	66.874	65.094	63.767	70.07	65.099	64.924	69.919	63.841	69.277	67.823	65.093	64.107	66.5	66.134	65.283	69.012	63.446	66.281	67.112	65.911	66.288	63.524	64.176	64.108	71.72	63.914	64.532	67.542	74.68	66.734	69.675	66.019	65.254	71.352	74.202	68.446	65.23	65.417	65.954	64.087	70.172	83.286	81.768	65.454	83.003
Kete_S18	65.372	63.595	69.969	66.547	71.823	68.341	69.5	61.462	65.553	67.614	68.901	67.941	63.998	66.943	66.827	66.417	67.345	65.518	68.739	66.752	62.792	66.073	63.543	68.652	66.116	66.668	64.323	62.141	67.975	68.649	69.875	71.422	66.438	64.545	66.847	65.971	66.835	65.061	64.001	63.261	63.76	66.002	68.893	64.253	70.738	68.433	72.034	66.54	77.763
Kete_S19	67.379	67.875	67.068	67.157	67.225	63.297	70.797	62.732	66.454	64.905	65.19	68.533	65.036	66.491	67.624	67.025	67.452	67.256	70.591	63.328	65.884	67.011	66.379	66.319	69.704	70.4	66.795	68.336	72.26	64.199	65.684	69.42	67.605	65.985	64.364	63.059	70.422	65.664	66.848	64.826	63.057	60.881	67.51	70.032	69.573	67.606	65.663	73.28	66.584
Kete_S20	65.922	64.348	70.285	67.784	69.937	64.723	67.327	66.461	68.116	63.802	69.836	67.904	71.394	64.943	65.831	70.662	63.152	65.74	68.799	67.639	65.915	61.737	65.05	70.287	67.44	67.146	65.068	64.309	67.061	63.984	65.883	65.004	65.151	63.671	74.803	63.378	66.915	69.653	67.67	67.277	65.015	70.612	62.36	66.39	68.985	74.835	73.015	67.394	74.165
Kete_S21	65.807	69.495	68.588	64.906	72.955	62.747	64.737	67.709	65.286	69.578	67.531	62.958	67.229	66.9	68.928	65.003	69.535	65.422	63.704	68.991	64.948	66.688	62.398	71.68	62.713	65.375	63.974	64.968	67.963	67.794	69.634	65.426	69.078	69.447	66.131	68.512	67.571	66.463	65.819	66.689	65.2	69.229	63.431	74.195	68.891	74.448	68.999	66.377	62.232
Kete_S22	67.317	67.463	69.299	64.882	65.133	67.52	68.633	64.024	64.606	66.953	71.965	66.37	65.475	62.327	65.406	65.967	67.473	63.457	66.073	63.677	61.746	66.895	69.306	60.925	63.128	65.547	64.826	66.902	66.59	64.34	66.545	69.015	71.259	67.922	67.397	61.401	63.147	63.318	64.518	62.212	67.436	65.478	65.965	68.744	66.393	68.461	71.456	66.402	65.221
Kete_S23	67.75	61.172	64.061	69.024	69.076	69.11	70.86	67.021	69.132	69.51	68.757	73.361	66.891	68.194	68.127	69.3	67.921	65.415	66.032	65.854	63.141	66.563	67.816	65.949	63.195	64.226	63.428	67.015	64.179	68.379	73.609	68.346	68.31	68.21	64.23	66.182	64.573	70.224	66.523	67.341	66.872	70.395	65.454	67.088	73.606	68.592	63.22	71.239	66.153
Kete_S24	69.972	66.299	73.809	68.056	71.051	66.73	66.497	66.335	64.918	68.947	68.516	61.399	68.546	65.047	67.063	66.59	78.426	66.861	65.975	70.912	68.06	63.02	63.813	66.871	67.154	65.623	65.526	66.9	63.747	65.681	68.587	69.841	69.347	64.662	68.369	68.843	65.942	68.736	64.742	65.801	67.124	66.375	65.957	66.979	68.869	68.284	69.314	67.059	71.542
Kete_S25	68.817	70.452	65.799	71.632	68.236	66.258	67.354	63.866	66.434	71.684	64.707	68.226	71.046	62.751	66.682	66.479	66.669	65.582	66.881	67.564	68.51	69.944	60.87	69.654	72.971	69.91	66.187	66.446	65.608	65.896	68.468	68.642	65.703	64.59	68.309	63.673	63.855	64.553	68.168	62.03	66.58	61.869	67.702	67.985	70.698	69.862	69.409	68.659	72.459
Kete_S26	68.768	64.782	65.601	64.292	66.231	67.773	64.662	66.484	67.729	66.144	65.479	63.906	69.61	64.372	63.516	65.574	67.543	65.651	64.767	65.282	63.266	66.388	68.679	71.992	66.354	62.174	64.767	68.315	65.202	71.624	65.296	65.532	66.322	63.219	61.748	63.073	62.391	66.61	64.708	64.155	63.579	64.643	68.908	72.718	66.917	68.862	71.562	69.245	65.186
Kete_N1	66.886	63.678	63.499	64.707	67.125	65.564	66.41	62.602	63.873	63.903	64.272	62.514	64.891	63.127	69.552	64.583	72.036	65.061	68.059	67.009	68.312	67.64	61.307	68.498	66.526	68.637	62.594	60.909	67.374	66.249	64.669	69.867	64.579	69.171	64.655	65.209	62.412	64.292	67.505	65.385	66.131	61.797	69.638	66.354	68.167	70.309	66.149	72.258	61.076
Kete_N2	65.698	65.756	66.341	69.478	63.975	63.605	67.239	66.13	65.307	60.245	65.842	63.703	64.584	64.195	62.747	67.269	65.427	62.509	65.067	62.619	63.851	62.893	68.59	62.48	66.978	68.364	65.783	62.837	61.568	64.037	66.415	63.041	63.1	67.491	67.446	65.01	63.996	62.812	63.19	62.665	63.869	70.624	63.857	63.825	63.173	64.45	67.382	64.967	67.525
Kete_N3	65.529	66.392	62.386	66.273	68.01	72.037	69.013	62.731	73.092	65.905	65.644	65.688	71.831	65.871	63.72	61.879	71.379	64.239	71.829	61.521	67.442	63.201	64.751	66.996	73.965	70.182	64.629	65.32	65.796	63.668	68.013	65	65.104	64.749	70.594	63.156	64.707	68.171	69.496	65.661	70.149	65.588	67.89	65.781	67.472	66.57	67.858	68.693	72.862
Kete_N4	62.293	65.961	62.125	62.765	64.803	64.518	60.362	63.025	64.78	62.714	63.505	59.79	67.47	63.988	65.019	65.924	66.033	60.413	68.05	61.506	61.583	68.519	60.532	63.323	67.168	61.386	63.187	64.202	70.035	60.276	63.437	60.186	60.738	63.779	71.886	61.698	59.527	62.605	63.12	62.739	64.171	62.462	67.114	59.742	66.787	66.932	64.976	66.007	63.948
Kete_N5	58.498	65.775	64.163	67.474	68.145	67.294	64.164	65.007	66.81	59.831	64.342	61.377	63.318	61.328	67.332	63.996	62.661	63.499	72.553	63.213	63.811	70.674	63.221	64.69	63.144	62.488	62.131	65.716	68.365	69.422	61.595	66.926	59.673	65.947	75.918	64.184	65.228	71.834	67.86	67.714	61.213	62.826	60.454	63.57	62.411	66.28	69.863	63.799	71.712
Kete_N6	64.812	63.835	68.519	65.734	65.492	72.734	63.264	60.575	65.016	67.239	63.522	67.852	69.39	65.991	71.005	65.758	71.845	65.998	72.963	65.029	62.258	64.496	62.528	67.463	71.388	67.305	67.76	64.431	65.035	65.197	68.371	63.713	71.397	66.773	71.269	65.841	62.614	71.478	68.633	63.917	67.035	62.492	70.595	66.234	70.14	68.888	66.448	70.001	71.61
Kete_N7	64.771	66.064	62.067	69.513	62.847	66.773	66.797	67.603	61.693	65.207	65.741	59.957	66.58	66.836	67.273	66.064	65.844	64.799	64.872	68.073	66.415	64.616	66.603	68.933	63.421	63.492	64.437	63.411	65.918	65.046	66.713	65.359	64.767	66.304	68.836	64.909	62.806	64.354	65.942	63.072	68.422	66.138	62.564	69.343	65.886	68.886	63.122	73.482	69.092
Kete_N8	66.3	63.859	64.766	65.706	70.417	65.783	62.132	68.35	64.447	66.259	63.444	63.082	64.737	66.822	68.653	69.062	65.599	61.861	72.728	67.519	65.417	64.867	63.501	69.451	78.525	65.77	64.499	69.119	64.754	61.657	66.082	62.794	63.978	62.859	69.373	68.401	63.131	68.604	62.557	66.855	67.986	62.993	66.187	63.916	65.081	69.569	62.971	69.425	64.424
Kete_N9	62.976	65.414	62.085	62.759	67.424	69.311	67.269	64.295	62.194	69.197	61.753	64.705	73.631	66.783	61.002	67.281	64.392	60.663	63.515	69.479	62.668	68.145	64.489	61.871	64.153	63.024	66.749	68.902	65.075	71.173	63.25	67.625	62.374	64.954	66.276	63.397	63.682	62.31	66.766	68.014	64.474	61.957	65.112	66.473	72.788	61.104	69.125	68.93	65.661
Kete_N10	64.268	67.844	67.348	69.245	68.828	67.018	65.955	66.453	63.479	63.634	67.333	70.705	72.215	63.317	60.9	74.634	69.581	64.612	70.168	68.276	64.023	63.964	67.219	65.575	68.785	70.214	65.923	68.024	65.723	68.641	63.93	60.373	69.42	64.642	75.278	66.04	67.39	67.605	66.213	64.447	70.17	67.159	66.736	66.095	70.603	70.139	70.773	67.865	65.995
Kete_N11	63.541	64.048	70.629	61.801	66.979	64.691	62.746	60.751	63.055	64.948	66.501	63.702	68.853	66.398	71.2	64.175	65.574	62.269	73.844	60.993	65.168	67.156	65.249	63.584	67.806	66.362	66.213	62.302	63.068	63.997	65.514	70.434	66.748	67.174	72.537	67.617	63.275	63.249	67.4	66.585	61.005	61.2	64.644	67.672	67.727	62.392	63.7	67.294	64.336
Kete_N12	64.378	64.48	65.546	63.073	64.832	66.237	69.968	62.584	69.78	66.651	66.695	66.828	67.991	68.077	64.309	68.312	75.095	67.2	69.138	66.181	66.731	64.054	64.844	65.291	66.441	66.9	62.671	67.93	67.53	61.753	65.734	66.355	67.429	64.949	72.376	67.497	65.043	67.21	63.73	65.466	69.954	67.911	66.232	63.085	68.886	72.698	69.286	72.359	72.044
Kete_N13	67.033	65.362	65.879	62.837	67.501	62.853	66.154	66.377	63.828	62.3	63.551	63.748	69.851	63.726	64.748	67.398	65.903	62.23	66.179	63.159	66.384	68.303	64.48	72.196	64.411	61.865	62.686	63.77	63.148	62.026	67.156	64.818	67.992	63.471	65.287	66.688	67.095	69.635	68.807	64.668	68.228	68.268	61.711	65.827	65.165	72.088	62.608	68.034	74.511
Kete_N14	61.414	64.897	68.514	63.444	61.591	62.895	66.508	62.953	60.651	66.093	65.481	63.169	63.589	61.352	62.725	62.82	66.41	58.621	65.908	62.846	60.775	60.498	59.445	65.819	67.899	67.257	64.957	63.967	62.733	61.706	64.757	62.41	63.3	67.305	67.491	63.348	65.045	65.77	63.166	61.928	61.149	63.239	66.446	62.616	64.421	59.591	68.836	65.318	61.415
Kete_N15	62.385	64.893	64.291	65.05	65.986	68.364	62.266	66.625	68.857	59.545	61.685	61.035	66.091	67.538	64.435	63.121	64.937	62.906	66.791	63.339	60.578	66.807	61.833	65.496	63.458	67.362	60.218	68.17	65.342	68.929	65.49	64.827	69.242	65.817	68.493	64.679	65.999	63.811	64.886	63.587	63.95	64.262	63.46	65.075	66.773	67.082	67.23	66.754	63.992
Kete_N16	66.696	59.897	62.716	64.799	66.502	60.416	59.473	62.176	66.433	63.727	64.639	63.279	75.916	62.044	68.573	61.966	63.804	63.176	63.338	60.051	63.21	64.624	66.625	66.396	63.805	61.654	61.626	64.425	64.467	62.492	65.65	64.121	70.362	63.305	69.054	62.76	60.032	61.457	61.173	67.366	66.55	62.619	65.506	64.905	61.623	66.875	66.44	70.523	65.575
Kete_N17	66.815	68.061	68.045	67.842	66.063	67.852	68.318	68.397	68.832	63.813	67.37	67.09	70.701	66.709	63.039	67.146	76.376	66.164	68.412	65.59	64.823	65.913	63.206	65.872	73.521	68.497	64.849	64.192	66.341	65.338	68.536	71.346	63.2	67.742	67.622	64.184	64.644	65.267	68.964	70.148	66.166	66.92	66.901	70.189	68.53	65.148	64.242	69.326	64.482
Kete_N18	63.091	68.486	67.77	62.951	65.436	64.459	65.072	60.884	63.653	63.837	64.116	67.679	66.564	66.073	60.655	67.801	68.779	64.099	72.024	65.934	65.835	63.979	65.114	68.453	65.616	63.022	61.663	64.449	70.85	61.342	65.702	66.501	65.116	65.711	61.053	63.161	62.93	68.437	64.318	61.285	64.771	67.556	59.681	63.864	70.299	68.331	69.357	66.01	68.368
[truncated: 39 more columns]

## Sheet: Lele
Lele_versus_Kuba
Lele1	Lele2	Lele3	Lele4	Lele5	Lele6	Lele7	Lele8	Lele9	Lele10	Lele11	Lele12	Lele13	Lele14	Lele15	Lele16	Lele17	Lele18	Lele19	Lele20	Lele21	Lele22	Lele23	Lele24	Lele25	Lele26	Lele27	Lele28	Lele29	Lele30	Lele31	Lele32	Lele33	Lele34	Lele35	Lele36	Lele37	Lele38	Lele39	Lele40	Lele41	Lele42	Lele43	Lele44	Kuba1	Kuba2	Kuba3	Kuba4	Kuba5	Kuba6
Lele1	0	90.616	80.816	74.624	75.867	84.12	82.974	94.175	90.479	77.648	79.337	77.173	76.08	84.812	74.692	75.808	80.22	99.556	73.855	84.374	93.512	85.534	92.012	75.993	78.059	83.675	84.756	86.381	78.262	76.037	82.465	75.015	86.29	80.412	78.552	98.689	84.422	80.987	78.471	198.293	79.319	83.547	78.624	79.729	76.309	71.441	70.092	75.164	73.12
Lele2	91.701	0	83.663	78.115	74.871	83.134	80.04	84.244	78.418	78.384	93.718	78.186	76.66	84.992	75.736	80.092	78.174	94.125	79.342	88.404	84.869	82.809	78.536	76.38	102.392	84.275	97.132	84.545	82.963	82.251	79.734	77.852	85.113	90.025	75.859	92.625	87.911	79.454	77.895	85.931	76.59	82.528	86.126	80.348	75.23	83.214	76.949	79.033	79.338
Lele3	85.138	84.098	0	81.92	77.21	81.57	98.038	83.141	83.855	79.204	85.348	79.354	82.086	79.712	81.494	80.129	80.1	81.072	75.491	82.34	84.062	86.928	80.363	80.555	78.321	81.617	82.111	81.833	86.993	80.781	80.032	81.991	88.936	82.629	73.959	83.797	78.606	75.609	81.538	76.371	89.622	87.217	93.383	82.649	78.469	81.309	75.537	74.736	82.069
Lele4	77.03	79.688	82.954	0	84.973	86.842	82.217	77.056	77.122	74.263	72.019	77.546	74.989	82.225	78.314	87.897	84.515	79.523	82.786	84.839	84.984	86.089	75.799	82.449	78.175	78.33	81.979	77.444	77.874	88.773	104.042	80.364	83.157	80.364	76.614	80.635	79.73	79.121	89.895	86.413	85.126	80.72	77.195	74.039	76.682	76.696	74.467	80.475	86.578
Lele5	79.286	76.596	78.377	83.842	0	83.095	78.328	84.83	79.93	87.945	77.366	81.788	83.579	73.144	79.528	85.216	79.41	80.067	83.365	80.431	80.894	77.183	76.253	82.111	78.761	79.268	72.836	86.092	84.219	77.052	76.556	82.692	83.683	78.617	85.808	81.112	76.483	79.627	82.112	81.376	80.318	79.996	80.595	80.49	82.756	78.027	81.801	78.974	81.763
Lele6	86.277	84.411	81.527	86.654	82.823	0	83.359	76.507	81.206	79.266	87.054	80.681	79.13	77.877	79.665	78.312	84.201	82.682	81.021	85.696	75.76	76.851	78.303	82.232	76.695	81.553	83.977	83.26	81.315	79.66	83.007	82.36	82.205	82.242	79.841	78.466	84.476	77.573	81.985	80.15	77.3	78.665	79.063	78.63	81.948	83.03	79.115	82.365	82.424
Lele7	85.201	80.369	97.39	79.863	78.537	81.853	0	82.576	85.662	79.315	79.428	87.279	79.996	82.303	81.143	78.509	79.226	80.216	70.654	86.066	96.169	92.082	82.229	81.095	79.941	75.634	78.994	89.79	85.684	78.996	76.344	82.625	86.101	83.144	79.665	84.356	79.373	86.774	81.922	83.664	79.101	78.803	79.107	81.758	78.769	76.025	78.766	79.588	79.115
Lele8	94.44	81.616	80.739	74.212	81.347	73.194	79.813	0	90.013	72.893	85.387	83.547	74.552	75.819	68.722	75.382	75.308	99.629	75.882	104.016	90.42	99.939	88.297	76.822	81.064	99.388	82.177	81.683	81.317	79.203	79.069	81.436	86.98	93.135	78.284	101.122	156.24	87.558	90.99	85.991	93.702	87.989	76.8	81.88	75.528	76.848	76.871	71.418	73.08
Lele9	90.689	78.906	82.956	76.621	77.866	79.6	85.699	91.814	0	79.242	77.81	80.554	79.352	81.972	77.461	94.133	83.572	81.258	73.254	80.901	88.073	93.133	84.648	81.675	83.29	80.67	86.75	89.161	79.089	79.43	84.726	77.679	78.802	79.549	77.393	78.412	77.174	87.252	95.504	97.377	77.289	85.359	84.997	79.939	79.012	74.129	78.617	80.904	74.238
Lele10	80.473	81.227	80.094	74.133	88.104	79.368	80.719	76.087	80.589	0	81.092	86.157	84.084	87.488	79.679	83.267	82.546	80.488	77.788	97.886	81.491	78.476	74.419	83.469	78.903	74.544	79.206	75.265	76.157	80.991	84.319	77.136	83.527	73.208	82.075	81.276	82.226	83.795	76.162	78.84	81.078	78.974	83.359	80.741	77.376	80.994	76.863	84.019	78.746
Lele11	80.04	94.29	83.662	70.912	74.886	83.526	78.462	87.243	78.093	77.957	0	81.789	77.074	76.191	76.823	75.507	77.647	78.187	75.62	76.207	91.011	88.892	74.686	76.9	83.281	89.452	242.626	77.188	85.401	73.47	74.262	72.776	82.015	86.552	77.123	78.032	77.944	86.846	76.54	82.14	81.764	77.936	79.944	92.321	76.034	78.82	76.331	83.066	76.892
Lele12	76.552	76.66	78.063	75.169	80.388	77.463	86.353	83.582	80.171	82.638	82.622	0	73.829	82.34	74.913	80.088	77.204	77.332	79.813	91.54	84.042	83.882	83.932	72.955	86.234	89.675	80.045	94.316	76.254	75.339	76.327	78.117	101.108	111.084	77.139	87.964	158.099	91.101	82.257	80.759	91.27	79.148	85.255	84.934	76.993	76.282	74.231	78.122	77.827
Lele13	78.745	77.422	81.275	74.741	81.677	77.904	79.759	76.602	79.22	82.679	80.249	74.995	0	79.443	72.941	75.608	79.628	78.858	84.781	76.86	81.885	81.459	77.804	78.957	80.258	77.931	72.172	76.983	76.366	87.353	77.905	80.687	76.581	79.341	82.961	76.934	82.944	85.66	75.395	79.748	78.965	75.35	77.947	83.309	83.225	87.953	79.081	84.3	82.301
Lele14	88.092	88.404	81.147	80.876	73.88	79.96	83.229	78.435	83.709	87.325	78.298	85.576	80.297	0	79.052	91.488	79.424	80.6	79.262	85.946	76.878	74.865	78.836	79.762	77.61	79.822	80.786	77.891	81.125	85.855	86.199	80.227	80.404	78.372	76.639	76.59	78.025	87.553	88.892	75.399	76.939	82.354	78.63	83.3	73.438	81.488	81.779	77.991	78.716
Lele15	77.451	78.347	82.945	77.472	78.723	79.786	82.337	72.289	81.18	79.97	80.51	77.4	75.173	79.086	0	82.302	78.639	78.305	81.644	87.213	78.025	77.951	81.148	87.091	83.963	80.614	80.9	86.166	80.417	78.016	80.637	81.21	80.295	80.858	84.334	75.967	77.898	76.9	75.98	77.35	79.181	79.089	80.62	75.854	80.482	82.369	80.367	84.077	82.782
Lele16	78.464	81.667	81.59	88.22	85.493	80.04	79.725	78.644	94.899	81.764	77.263	82.996	76.022	91.582	83.103	0	82.498	78.936	74.597	79.103	82.453	82.546	78.276	85.265	79.013	76.341	78.849	74.006	75.571	98.356	87.643	81.734	77.148	78.398	79.489	76.986	78.121	78.249	85.98	79.541	76.451	81.89	80.073	80.849	80.815	81.083	80.914	79.633	77.009
Lele17	82.658	80.563	79.827	84.489	79.421	83.075	80.621	76.543	83.062	80.987	78.728	78.616	78.448	78.79	76.872	80.693	0	76.991	82.822	76.694	79.166	77.776	75.395	86.878	80.784	80.201	82.015	71.806	76.47	84.088	80.042	76.383	81.813	75.07	82.587	76.552	80.296	82.024	75.958	79.876	81.416	81.462	74.7	78.162	84.774	82.723	82.737	83.156	77.351
Lele18	98.684	91.979	78.552	74.886	76.277	78.395	76.579	97.752	80.629	76.987	75.843	74.737	74.374	76.283	74.859	76.342	75.131	0	73.53	92.584	105.915	93.83	241.13	74.66	81.187	81.105	78.368	88.27	79.068	79.926	72.21	69.799	76.507	86.583	74.203	126.255	79.901	80.763	103.486	84.408	82.044	102.962	78.138	76.671	73.946	71.822	73.037	77.236	70.253
Lele19	75.761	80.194	74.943	81.641	83.493	80.614	71.173	78.82	73.308	77.097	76.347	81.317	84.554	77.668	80.562	73.364	83.302	77	0	76.046	77.781	76.118	74.587	76.709	77.662	77.538	75.49	75.856	77.079	82.193	79.067	79.415	78.83	81.83	79.754	83.054	75.529	80.424	78.669	77.652	80.587	80.035	78.136	78.093	84.491	79.703	75.804	84.215	77.428
Lele20	84.244	87.317	79.037	81.343	76.57	83.102	84.994	103.824	79.473	93.897	77.14	87.826	74.304	82.894	85.293	75.673	75.982	93.172	74.51	0	87.661	107.701	75.686	78.436	87.877	91.672	74.338	90.849	78.602	71.468	74.587	72.886	92.797	88.663	76.622	83.185	90.089	85.2	97.934	84.073	107.671	78.817	77.299	82.807	72.088	79.716	76.003	74.136	78.828
Lele21	92.741	83.143	81.675	80.989	76.273	72.97	93.124	89.587	85.752	77.935	89.008	82.472	78.791	73.603	73.989	79.503	75.82	106.84	74.413	87.057	0	93.533	171.9	77.106	78.646	77.326	87.811	118.633	82.136	71.204	77.859	75.416	76.148	92.413	72.748	123.752	75.107	81.948	81.613	96.599	75.883	83.079	76.191	80.793	70.249	73.663	73.684	76.434	80.173
Lele22	88.802	82.08	83.201	82.996	72.954	74.171	88.888	100.756	91.834	75.577	89.075	83.475	79.394	71.463	75.094	79.459	74.848	95.992	73.472	107.237	94.261	0	96.696	79.667	76.23	106.85	92.587	95.305	78.291	76.265	74.893	72.287	81.145	75.268	76.785	98.347	80.054	82.04	97.767	89.121	89.194	90.601	78.738	87.581	76.053	75.207	73.628	75.894	75.223
Lele23	90.17	76.252	76.724	71.923	73.097	74.733	79.153	88.736	85.097	69.913	72.484	84.748	73.82	75.734	77.382	75.096	73.441	243.253	71.236	74.738	173.223	97.648	0	72.503	84.737	82.105	76.296	81.964	82.035	72.507	71.34	75.992	86.511	81.656	79.877	130.97	80.922	73.02	80.675	81.16	71.472	99.482	81.191	78.106	78.093	76.482	74.272	76.195	74.205
Lele24	78.184	78.08	81.976	83.264	83.006	83.297	82.472	79.952	84.508	83.568	79.262	74.583	79.961	79.904	88.316	85.696	86.538	78.368	79.193	83.252	81.531	83.87	76.497	0	79.868	77.267	80.035	84.444	79.751	84.43	76.91	83.629	78.414	80.825	80.878	75.118	79.232	84.908	80.555	79.326	74.877	79.383	78.804	80.336	76.951	75.737	81.166	77.538	84.67
Lele25	79.589	102.905	78.492	76.464	77.529	75.085	79.039	82.595	83.146	77.001	84.509	87.03	78.212	75.961	83.269	76.928	79.888	83.152	77.331	88.887	81.304	78.913	84.604	77.729	0	74.767	85.126	85.787	81.309	75.939	74.718	77.151	89.67	83.661	79.431	80.723	87.422	115.063	79.977	76.375	78.622	79.365	84.807	79.419	82.177	77.668	75.233	74.837	78.596
Lele26	85.289	85.545	80.305	76.903	78.867	79.528	75.602	101.169	80.009	72.703	89.428	90.356	75.186	77.697	78.451	73.666	79.805	83.862	77.488	92.37	79.09	108.731	83.899	75.147	74.68	0	89.969	91.029	86.17	76.639	81.024	77.727	89.84	90.382	81.501	87.649	82.022	95.522	92.414	79.057	78.834	89.636	90.591	79.543	82.506	78.535	73.296	80.086	79.845
Lele27	84.734	95.478	79.903	80.056	70.591	82.315	78.708	84.018	85.48	76.873	236.119	80.032	71.629	77.153	79.264	77.842	80.518	81.19	74.773	73.377	89.541	90.391	77.943	76.883	85.409	90.196	0	84.092	83.37	74.256	80.482	77.632	82.055	88.849	76.825	83.847	81.723	78.563	81.909	83.274	84.171	79.825	78.328	77.779	75.765	77.593	72.995	79.155	77.479
Lele28	86.404	83.669	79.843	74.187	82.968	80.603	87.338	81.858	88.059	72.553	77.001	92.861	75.885	75.937	82.813	71.838	70.906	89.7	74.37	91.545	120.408	94.421	83.666	81.811	85.666	90.535	82.752	0	75.872	81.254	74.469	78.599	87.676	87.419	77.62	80.029	85.065	94.993	85.993	81.211	78.251	111.198	78.454	82.153	76.674	72.03	79.683	76.197	75.032
Lele29	79.689	82.813	85.914	75.311	81.153	80.888	84.574	83.437	78.992	74.275	85.304	77.935	75.881	78.987	78.24	73.503	76.059	81.968	76.483	78.499	84.233	80.478	83.007	77.136	81.322	87.265	83.897	78.118	0	75.008	78.449	80.587	77.499	82.945	78.597	81.795	81.884	90.097	88.332	81.416	79.169	88.659	121.904	109.911	77.175	80.86	75.159	77.783	80.992
Lele30	79.663	84.022	80.676	88.271	76.729	81.544	79.789	81.68	79.254	78.981	75.887	76.808	87.084	84.694	77.317	99.126	85.808	83.489	82.944	74.076	75.522	78.523	76.445	84.04	77.587	77.5	75.659	83.241	76.305	0	87.854	90.444	75.858	77.559	77.107	83.997	79.609	78.191	80.732	84.4	78.638	86.238	84.129	83.15	75.829	80.527	79.827	75.992	82.28
Lele31	84.62	81.515	81.473	103.079	76.223	82.952	78.291	82.69	85.733	83.858	76.617	77.349	78.584	85.097	80.004	87.298	81.333	76.19	78.707	76.709	81.612	78.11	75.533	76.07	77.168	81.412	82.515	77.561	80.052	87.507	0	79.138	82.371	80.446	78.697	80.203	80.146	78.405	80.858	75.661	80.395	83.37	75.03	84.434	78.438	78.748	78.365	83.639	75.532
Lele32	78.041	80.902	82.91	81.109	82.696	83.154	84.453	85.79	79.565	77.456	75.838	81.179	82.527	81.315	80.026	80.622	77.271	74.818	79.93	77.229	77.808	75.929	80.981	83.32	79.441	79.678	80.731	82.093	83.038	90.981	79.175	0	81.726	80.182	83.461	75.917	83.653	76.628	76.698	75.028	83.038	78.677	79.1	85.885	81.991	75.198	82.032	82.138	76.865
Lele33	86.454	83.617	88.158	80.592	80.974	81.194	85.892	87.865	77.639	80.581	82.389	101.586	75.73	77.419	78.438	74.663	81.916	79.001	77.865	94.417	77.94	81.724	89.019	77.227	88.151	89.089	83.291	89.312	77.261	73.773	79.409	80.035	0	84.957	75.913	80.092	94.043	80.668	79.93	89.063	95.687	87.067	79.1	81.021	74.225	81.881	77.528	76.895	79.612
Lele34	80.739	90.184	81.823	78.71	75.978	80.77	82.911	94.492	78.649	71.534	89.056	111.917	78.049	76.364	78.24	77.139	73.501	88.159	79.577	89.542	95.871	76.106	82.315	79.459	82.991	93.738	89.343	87.891	82.938	75.762	78.871	77.852	84.76	0	75.218	77.23	130.733	83.937	74.311	81.281	91.363	78.194	88.776	87.23	76.28	77.209	78.9	79.435	80.388
Lele35	79.179	76.638	74.603	76.279	85.02	79.754	79.382	81.791	78.239	82.373	78.541	78.631	83.562	76.243	82.783	78.473	84.733	78.312	79.806	79.829	75.501	80.572	81.735	80.193	82.642	82.542	79.38	79.155	79.603	77.95	78.329	83.165	76.86	75.515	0	80.262	78.028	80.593	74.672	78.391	78.556	77.319	78.702	75.884	82.381	87.846	82.716	80.98	79.56
Lele36	98.006	90.932	82.022	78.395	76.262	76.543	83.777	101.462	76.623	79.004	77.275	87.329	75.67	73.638	74.02	74.062	74.409	129.056	79.94	82.607	124.844	99.545	131.069	71.978	79.286	87.622	83.814	80.286	79.89	81.717	76.5	72.899	79.988	76.509	77.697	0	82.932	82.007	92.065	81.493	82.008	107.28	82.744	78.862	75.74	78.671	74.191	78.634	79.47
Lele37	84.791	84.942	76.321	77.521	72.244	82.394	77.84	156.673	76.615	77.792	76.603	156.511	80.717	75.688	74.616	73.79	78.601	82.401	73.02	89.519	75.44	80.079	80.861	74.936	85.876	81.044	80.128	83.829	80.09	76.026	76.407	80.792	93.732	129.718	74.237	82.702	0	80.14	91.054	85.144	139.637	76.637	83.192	72.264	72.127	73.176	78.033	78.661	74.813
Lele38	81.518	78.191	74.136	76.53	78.376	74.792	85.457	89.121	86.891	81.804	88.76	90.889	85.46	84.26	74.914	76.279	80.013	83.093	79.586	86.159	84.143	82.865	73.764	83.091	113.499	93.612	79.082	95.942	90.219	76.933	77.232	74.096	81.123	85.065	79.541	83.191	80.511	0	78.931	87.84	79.296	78.622	80.624	87.119	78.536	77.295	79.808	79.169	73.793
Lele39	78.445	77.343	79.433	87.62	79.49	78.659	80.926	92.238	94.667	73.422	77.077	82.244	74.148	86.017	74.456	82.955	74.15	105.7	77.83	99.087	83.19	98.587	83.909	77.437	80.386	91.935	81.011	86.501	86.909	79.13	78.951	75.186	79.09	73.825	72.749	92.208	92.255	77.413	0	108.022	82.822	135.65	78.368	79.173	71.738	79.068	77.931	75.063	73.789
Lele40	198.512	85.308	74.215	83.219	79.016	78.164	82.724	86.044	96.88	75.663	81.955	82.188	78.075	71.225	73.595	76.529	80.173	86.019	76.718	83.745	97.981	90.566	80.427	76.896	75.267	78.728	82.68	80.307	80.675	81.245	72.521	73.049	88.555	80.755	75.921	83.426	85.285	86.696	108.423	0	78.872	103.638	77.807	80.245	76.54	78.03	74.802	75.993	74.364
Lele41	81.358	76.721	88.807	83.519	79.228	76.582	78.037	97.606	77.906	79.013	82.32	92.098	79.589	75.346	77.664	74.052	81.633	84.957	78.796	109.017	77.169	90.246	74.514	73.496	78.303	79.678	85.541	78.824	78.716	77.256	78.894	81.03	97.495	92.374	77.392	84.154	141.11	80.602	83.181	80.323	0	80.513	82.987	78.801	77.201	81.905	75.314	77.7	72.055
Lele42	85.16	80.996	85.246	77.997	76.45	76.717	76.908	87.896	84.381	76.535	77.733	78.629	73.876	78.442	76.1	79.386	79.345	102.982	78.75	79.767	83.623	91.774	101.363	74.196	77.808	88.759	78.822	113.252	87.569	84.654	78.303	75.394	84.916	77.291	75.252	106.602	78.028	77.625	134.506	103.812	79.648	0	78.946	82.481	74.814	73.224	75.503	74.103	76.927
Lele43	79.616	86.251	92.726	75.85	78.235	78.431	79.099	78.964	83.955	79.873	80.399	83.98	75.714	75.944	79.394	77.034	74.949	79.656	76.752	77.494	78.456	80.037	82.455	75.832	85.146	91.748	80.114	80.528	122.385	81.871	75.389	77.138	79.128	88.08	76.377	83.683	83.691	79.483	78.196	78.326	82.962	79.622	0	186.978	76.566	76.683	78.252	78.028	83.188
Lele44	81.331	80.637	81.942	72.231	78.075	77.794	80.59	82.66	79.502	77.772	92.433	85.821	82.294	82.048	74.177	77.89	77.5	78.342	76.729	83.739	83.469	87.778	80.238	79.116	78.875	78.979	77.77	82.751	110.087	79.57	81.423	82.948	80.263	86.585	73.709	80.09	75.244	87.355	79.606	82.174	77.064	82.173	187.436	0	74.759	78.424	78.321	85.376	79.67
Kuba1	77.71	75.727	78.553	76.509	81.256	81.534	79.331	77.275	80.627	76.638	77.677	78.578	84.659	72.556	78.917	80.366	85.781	77.24	84.535	73.877	74.435	77.086	80.981	75.95	85.051	82.636	78.43	77.941	77.69	75.779	78.622	80.581	75.121	75.937	82.67	77.054	73.579	80.246	73.543	78.035	78.36	77.193	78.486	76.207	0	90.408	84.141	81.98	82.266
Kuba2	73.977	83.782	81.488	76.473	76.801	82.284	76.17	79.203	74.473	80.73	80.133	76.683	88.296	80.07	81.516	79.608	82.213	74.039	79.216	81.391	77.752	76.93	79.304	73.978	78.67	79.731	78.779	75.577	81.722	79.875	77.25	74.091	81.894	78.013	86.693	80.529	75.498	77.899	80.885	79.661	81.905	73.961	77.569	78.427	90.192	0	82.249	83.472	79.463
Kuba3	73.515	79.886	76.739	75.202	82.725	80.309	80.566	81.132	80.689	77.91	77.68	76.878	79.929	81.663	78.929	82.235	84.719	77.621	76.579	79.452	76.824	77.21	78.416	81.995	79.265	76.497	75.289	83.285	77.136	80.227	77.515	82.359	79.862	81.246	82.942	78.16	81.764	82.093	80.172	77.027	77.459	78.243	80.442	81.321	86.65	84.025	0	85.103	77.628
Kuba4	76.488	79.438	74.434	79.882	76.719	81.498	80.754	73.777	80.739	83.506	83.74	79.211	82.549	77.559	82.169	77.41	83.618	81.316	84.037	76.463	80.994	77.525	78.508	76.766	74.941	81.124	81.028	79.524	78.253	76.257	82.054	80.392	78.536	80.663	78.905	80.366	81.699	81.491	78.09	76.785	77.378	76.222	79.287	86.816	80.812	83.382	83.596	0	77.96
Kuba5	75.386	80.225	85.156	85.827	81.944	83.459	80.536	77.091	75.809	79.443	80.054	80.389	81.716	78.058	82.452	77.168	78.566	73.775	78.152	82.461	83.572	78.645	78.493	83.157	80.736	80.757	80.402	78.297	82.437	82.632	75.198	76.332	81.365	82.121	78.959	81.323	78.455	77.167	76.209	76.642	73.786	79.93	85.302	81.079	81.054	80.748	76.569	77.962	0
Kuba6	70.22	78.494	77.919	78.868	85.246	77.614	79.063	75.261	79.878	73.017	77.501	74.409	79.872	74.739	80.289	75.516	90.524	81.52	86.953	76.322	75.381	82.03	74.159	81.355	82.854	76.571	78.036	77.435	81.975	76.525	80.792	81.307	77.25	76.754	85.028	76.511	80.097	80.883	79.189	80.346	83.114	76.45	79.795	81.157	85.529	87.287	81.534	80.114	85.479
Kuba7	77.348	79.544	78.731	85.341	75.543	75.706	86.508	84.974	82.83	84.005	76.748	83.173	79.292	78.182	80.626	81.871	83.566	79.672	74.54	79.238	84.288	84.316	78.612	87.272	79.599	77.772	76.023	79.407	85.928	79.44	80.587	76.812	79.624	78.349	76.732	81.075	80.07	81.967	84.388	81.053	85.23	76.743	92.166	92.6	78.451	77.783	79.546	80.887	77.755
Kuba8	82.108	83.749	79.374	76.017	79.83	80.746	83.187	80.608	76.854	85.376	80.361	83.311	81.283	76.362	80.987	80.905	80.964	79.784	80.228	83.003	81.903	82.405	76.855	84.755	74.892	83.106	79.317	80.699	82.903	78.167	79.871	78.082	80.499	79.943	76.88	76.968	82.414	84.043	76.179	82.882	81.131	81.249	77.588	79.099	80.817	79.515	79.207	78.816	82.091
Kuba9	77.649	79.186	76.252	83.234	80.816	80.27	76.163	73.498	79.865	76.748	80.383	80.655	85.169	77.071	81.939	73.914	78.373	78.73	85.569	79.666	80.286	80.015	77.996	76.953	85.072	83.269	75.532	78.053	81.023	80.524	77.68	75.356	76.576	78.989	79.439	73.545	73.521	81.855	79.608	76.512	81.4	76.719	78.301	80.417	91.9	84.436	81.812	81.958	78.207
Kuba10	76.504	80.047	80.473	85.902	80.511	81.109	73.676	77.911	78.79	78.233	79.081	76.876	85.298	75.233	76.98	84.837	81.604	75.62	79.013	74.548	77.465	80.588	75.935	75.192	78.585	79.149	82.394	78.76	75.786	77.834	81.592	80.838	79.685	78.529	84.728	74.895	77.639	80.36	75.086	77.132	81.765	80.092	79.245	78.456	80.392	78.062	87.972	78.453	78.011
Kuba11	75.856	76.386	80.905	76.163	80.077	84.625	78.629	77.47	79.374	77.936	77.128	77.07	81.518	82.946	80.951	78.237	84.479	81.042	75.086	82.987	79.733	82.252	76.217	83.02	83.095	75.657	77.936	77.317	79.79	78.228	77.952	83.737	80.593	77.437	80.887	77.729	75.127	77.668	69.882	78.882	80.145	78.69	78.023	81.524	83.667	79.429	81.22	80.567	82.73
Kuba12	78.45	79.935	73.901	80.427	81.815	81.826	77.645	79.422	81.378	81.214	76.649	80.878	82.339	78.563	78.579	77.502	77.58	79.219	85.031	81.124	81.126	82.945	78.826	81.296	82.102	78.369	81.95	76.687	84.629	79.281	81.596	78.306	78.134	78.854	77.374	81.896	77.302	78.851	76.574	75.03	82.556	82.661	78.215	79.224	81.797	77.165	76.545	80.086	87.297
Kuba13	82.017	75.91	81.961	80.062	80.449	79.822	81.249	83.332	78.963	77.204	78.128	77.656	82.98	75.285	79.068	76.952	78.824	79.891	83.509	80.354	78.247	79.975	80.96	79.172	79.458	82.273	79.992	81.537	79.709	79.023	79.291	79.853	77.283	78.33	85.301	80.959	78.634	77.507	77.258	74.526	75.787	77.812	75.105	73.999	91.097	79.164	81.131	82.278	82.673
Kuba14	80.993	78.297	78.747	78.533	77.941	75.536	79.588	78.948	77.78	74.155	83.193	79.198	84.443	80.975	77.04	75.639	81.144	79.181	82.766	81.913	76.427	78.384	82.824	78.854	84.558	84.723	77.588	79.79	83.308	79.199	81.204	79.895	79.431	78.119	82.45	73.522	75.04	75.291	81.012	77.22	78.058	81.506	79.748	76.09	77.646	83.744	79.166	80.829	76.904
Kuba15	76.696	76.437	78.742	76.272	76.851	85.512	80.082	80.109	83.199	78.393	80.616	82.229	84.519	81.467	77.739	83.396	79.453	81.082	80.059	80.415	81.399	83.15	78.264	75.104	84.443	81.168	83.259	76.899	79.826	86.255	78.139	78.558	78.391	77.027	75.422	75.428	77.563	77.228	82.194	79.451	74.136	83.787	77.67	75.967	80.11	79.853	82.097	83.079	86.305
Kuba16	79.336	78.777	75.618	78.19	79.693	79.472	88.597	83.013	84.815	81.243	77.346	82.361	81.706	77.111	81.837	79.565	78.089	80.145	80.909	77.844	82.14	79.649	79.051	78.711	81.2	76.549	79.361	85.203	78.889	83.066	77.503	85.863	81.937	79.066	80.604	82.666	79.305	80.539	77.209	81.031	79.312	79.274	79.084	75.082	80.265	81.512	76.213	80.835	78.222
Kuba17	79.349	82.112	79.926	82.146	80.55	78.646	82.716	77.206	85.118	76.212	75.428	79.733	79.304	85.376	85.675	77.891	84.13	85.119	81.164	85.465	80.577	76.663	81.653	80.3	81.488	74.951	78.739	81.954	80.629	76.856	78.431	86.413	78.851	79.479	85.324	82.662	76.038	77.51	78.982	79.977	77.378	81.676	75.118	80.415	80.598	80.277	81.743	83.929	79.002
Kuba18	76.599	79.192	79.601	76.65	79.964	82.549	79.506	77.983	81.188	77.247	77.802	80.034	78.573	75.203	80.703	79.94	84.562	78.935	83.876	76.871	78.585	75.939	79.437	75.358	81.253	78.535	83.678	81.313	71.53	84.51	78.858	80.343	74.865	75.21	79.896	75.202	75.422	78.813	80.611	74.044	80.168	75.912	77.49	78.1	83.708	81.507	81.311	83.777	81.141
Kuba19	80.697	77.608	78.249	83.918	86.861	79.547	79.69	77.962	82.585	78.622	80.377	77.554	84.186	79.62	85.401	77.397	78.828	74.756	77.984	79.042	78.184	78.528	79.508	75.817	81.018	82.003	82.432	79.151	78.721	80.123	84.711	79.784	75.835	78.875	87.615	77.446	79.182	78.046	83.945	78.553	74.654	80.082	74.806	75.555	83.218	81.644	82.687	78.772	76.95
Kuba20	75.921	80.245	78.861	84.273	78.284	75.969	79.311	81.182	80.399	80.37	76.106	77.34	82.394	81.391	83.054	76.853	79.682	75.944	87.646	83.605	86.317	76.683	78.301	79.35	81.621	79.882	73.149	78.927	76.8	80.769	78.004	81.84	77.879	86.772	87.292	76.796	78.588	82.817	77.257	78.828	77.132	80.852	79.301	76.369	81.162	82.893	79.601	82.91	78.763
Kuba21	80.044	84.053	79.18	82.78	77.265	80.529	78.605	77.561	71.774	75.841	73.061	79.154	80.437	81.744	74.696	77.17	80.347	79.379	89.081	78.217	78.342	80.646	79.018	79.973	79.759	79.056	78.28	78.189	81.448	82.129	80.118	77.788	82.163	78.866	84.144	81.22	77.12	84.609	78.878	77.691	79.854	78.435	77.385	76.892	84.692	79.566	78.488	84.361	78.884
Kuba22	79.197	80.839	77.018	75.131	77.929	78.61	78.867	78.355	81.886	81.299	80.488	81.2	80.555	71.954	81.327	79.585	79.375	78.405	81.676	80.778	77.727	76.16	77.189	83.916	77.726	74.428	76.452	79.463	82.87	80.038	78.773	79.524	80.626	78.895	83.048	72.358	81.579	79.165	82.476	78.064	83.779	78.545	79.684	82.046	83.759	82.115	75.635	85.696	77.623
Kuba23	75.559	78.798	78.774	81.427	84.572	80.132	82.312	73.589	82.184	82.111	84.246	80.212	81.382	81.979	79.286	78.473	89.359	76.309	78.891	79.538	78.195	74.151	75.356	76.273	80.565	78.693	78.005	79.331	81.289	76.262	88.418	82.278	86.369	77.827	76.693	81.886	80.296	81.055	78.549	78.116	74.525	81.879	83.357	82.041	83.08	82.404	79.995	80.692	80.815
Kuba24	78.179	80.685	74.842	74.972	79.67	81.194	82.108	74.902	80.238	78.485	85.822	79.691	78.626	82.626	80.145	78.268	81.926	78.619	85.638	82.625	77.367	78.806	77.357	75.591	83.244	79.314	75.453	82.925	79.423	78.076	86.664	77.348	77.495	80.56	76.717	80.745	80.071	75.611	74.417	78.058	78.216	79.492	75.398	82.407	81.653	82.591	80.89	79.528	80.051
Kuba25	74.867	81.194	77.569	79.531	81.619	75.361	78.063	76.862	81.889	78.009	78.148	80.48	77.841	85.448	80.114	76.977	81.367	70.962	85.488	85.138	76.669	79.281	77.24	83.738	77.561	81.834	73.594	81.57	80.462	79.96	80.195	78.978	78.886	80.12	77.237	77.737	78.677	84.739	80.116	75.535	74.847	84.376	79.016	78.522	79.43	85.015	74.086	81.234	81.573
Kuba26	80.138	79.405	79.785	79.599	77.405	77.641	78.464	73.627	78.814	84.893	81.604	73.53	83.245	80.146	81.798	84.706	80.072	78.457	87.334	75.904	82.913	85.608	77.522	86.136	78.751	73.222	83.483	83.33	75.419	76.68	81.633	74.971	76.36	78.12	74.739	77.648	72.798	78.817	82.703	77.349	80.201	79.773	75.43	78.84	78.473	82.634	78.069	91.019	80.811
Kuba27	79.048	80.686	76.033	79.548	74.288	86.454	80.551	78.551	74.857	81.823	82.941	78.206	80.443	75.876	81.321	80.218	81.2	80.505	87.805	75.281	78.117	81.406	75.756	75.199	76.528	77.251	75.114	78.581	78.645	80.196	80.948	82.794	78.102	77.72	76.686	77.929	78.576	80.022	77.688	77.23	83.503	73.602	83.103	80.049	74.722	81.592	76.237	87.132	80.935
Kuba28	79.847	78.542	82.959	75.134	76.384	78.136	76.585	73.286	78.21	82.535	80.371	77.555	74.758	76.83	81.432	76.54	84.992	81.862	83.024	82.648	75.588	76.098	75.969	78.124	76.789	75.921	82.012	81.316	79.143	86.007	78.347	80.067	77.932	74.425	76.627	76.734	78.318	79.623	81.285	77.731	76.085	76.162	79.221	76.399	79.979	82.147	72.767	79.355	89.79
Kuba29	74.965	80.412	77.314	82.339	81.611	80.927	80.665	80.812	81.367	79.453	74.364	74.819	87.099	73.804	81.91	76.793	77.67	78.367	78.78	76.067	70.382	77.016	77.18	79.717	83.186	75.82	77.367	77.685	81.394	77.582	78.007	80.632	79.123	75.24	84.988	74.499	77.815	81.283	75.89	74.699	74.592	80.454	78.601	77.393	95.123	87.479	81.585	76.547	78.877
Kuba30	82.118	77.795	78.426	78.066	81.37	78.518	79.916	76.829	78.425	83.321	78.325	78.412	80.615	80.808	79.532	75.377	75.781	81.648	80.753	75.412	80.428	79.017	79.05	80.835	83.475	76.654	74.806	80.076	77.392	80.536	84.264	78.785	79.714	75.812	80.01	79.453	75.513	79.26	77.598	78.933	83.627	84.481	78.729	79.929	80.287	82.462	83.786	77.392	78.808
Kuba31	81.228	79.917	80.295	78.001	79.194	78.754	78.463	71.708	81.129	80.325	78.809	80.212	86.553	79.018	81.352	85.969	83.263	79.135	86.876	82.956	81.161	80.581	81.524	78.485	78.28	77.897	78.444	82.263	75.535	80.256	77.666	89.353	79.747	73.035	81.529	78.054	76.703	77.515	80.013	73.668	74.344	79.849	73.426	77.477	77.746	83.234	84.135	78.99	79.192
Kuba32	78.937	80.966	84.83	78.313	78.922	77.913	74.051	79.464	76.958	83.711	77.332	75.754	82	80.262	78.653	80.866	80.936	77.883	82.069	80.19	79.451	74.033	79.669	77.549	78.721	79.188	76.309	77.036	76.546	79.55	79.924	81.375	82.893	77.468	88.316	81.373	74.465	83.053	77.908	80.817	78.702	80.761	83.483	81.695	85.364	81.871	82.566	85.955	78.434
Kuba33	75.005	75.893	79.279	84.28	77.098	80.625	76.418	79.33	78.979	83.578	80.659	79.346	89.536	79.398	75.767	79.118	75.849	78.493	84.363	76.236	71.845	76.798	74.757	80.797	83.361	81.045	77.976	83.1	82.756	79.878	77.968	76.035	79.29	78.482	82.053	78.393	80.523	77.161	76.802	80.262	79.662	77.503	78.844	75.084	86.079	90.228	78.599	80.057	85.55
Kuba34	77.347	77.978	82.346	75.365	78.269	85.219	77.653	78.486	77.462	79.615	78.686	75.745	82.424	77.809	79.662	77.508	83.549	73.637	79.215	80.986	75.731	80.527	79.781	80.024	82.825	73.78	78.197	78.847	78.724	76.409	79.479	82.112	84.033	79.674	84.738	75.093	85.898	88.73	76.537	80.495	81.258	80.554	80.96	81.115	84.212	83.461	80.784	88.686	83.546
Kuba35	77.191	79.631	78.19	77.885	75.434	84.595	81.449	76.17	71.25	80.077	75.565	80.974	84.291	80.836	80.8	81.873	85.376	75.198	81.761	75.332	76.478	77.223	75.37	77.842	80.927	78.183	77.582	76.765	76.033	79.443	80.857	80.699	82.151	72.641	77.361	78.074	77.993	75.491	75.69	82.363	76.209	75.928	80.555	80.085	88.487	82.854	81.8	80.285	79.075
Kuba36	79.322	73.927	78.583	77.22	84.79	79.653	78.704	78.573	77.058	82.199	79.332	79.43	85.452	81.464	79.087	81.858	85.547	75.674	79.857	77.214	77.201	79.665	81.311	78.495	79.888	80.437	77.13	77.024	78.754	78.084	78.119	80.102	79.705	80.24	90.324	79.99	75.38	75.789	80.101	78.831	80.162	76.94	79.308	78.12	86.13	89.425	80.86	80.483	84.13
Kuba37	78.685	76.312	79.569	83.817	76.939	79.005	80.557	76.661	76.128	81.521	74.696	75.994	80.108	80.896	79.273	80.973	82.509	81.294	79.804	73.747	75.812	80.095	79.817	80.12	78.974	76.784	80.144	76.603	80.882	79.696	75.113	78.071	75.402	80.901	84.47	77.826	79.321	77.014	80.012	76.176	85.112	81.227	75.326	77.779	80.175	83.946	86.113	84.432	84.214
Kuba38	80.458	76.482	86.734	81.296	78.394	79.434	78.065	77.745	80.298	77.073	79.75	84.064	84.868	88.026	77.167	81.339	78.344	76.428	83.023	77.183	77.94	80.261	80.601	80.225	80.459	79.245	80.196	81.649	77.775	81.467	75.056	77.239	81.628	80.391	78.206	78.576	76.988	81.654	76.591	79.816	72.801	78.947	77.344	79.162	80.233	77.67	84.325	79.989	80.308
Kuba39	72.402	80.813	78.019	75.096	81.241	78.157	78.552	78.47	73.862	80.848	76.015	74.079	83.415	78.918	76.8	79.391	89.528	77.004	88.61	76.774	75.249	76.213	78.312	76.775	82.193	77.693	73.413	77.305	75.924	77.893	83.239	78.187	76.648	79.791	86.294	76.838	78.864	77.684	78.044	73.098	73.873	79.261	76.514	71.255	86.992	83.126	80.81	82.594	84.92
Kuba40	74.848	79.76	76.862	73.284	81.385	76.228	76.749	77.823	78.168	78.625	76.796	74.986	78.902	77.628	83.875	77.831	82.975	78.357	86.763	78.431	84.136	76.145	76.415	76.165	79.843	80.943	81.574	87.614	81.119	77.008	82.959	78.275	76.815	80.812	77.481	82.805	76.125	80.683	76.954	78.846	79.624	81.242	79.732	77.121	85.238	78.085	77.706	84.509	80.119
Kuba41	81.228	78.251	81.701	80.236	82.813	80.525	80.369	77.361	80.986	82.536	82.123	79.539	73.147	80.733	77.271	80.266	82.607	80.355	79.721	82.755	76.109	81.264	78.224	83.103	79.689	82.222	78.965	83.348	84.585	76.402	83.174	82.509	80.946	81.29	79.75	79.753	80.346	82.526	76.58	87.731	79.615	78.435	81.332	78.204	76.635	85.136	83.489	78.652	80.365
Kuba42	85.135	84.992	78.663	80.543	79.399	76.023	75.746	80.463	77.84	79.137	80.352	77.858	89.132	75.414	77.768	84.795	84.258	76.022	84.561	80.907	75.684	76.77	80.451	78.798	79.097	76.254	76.114	76.438	81.877	79.69	77.817	79.027	74.667	74.353	80.777	71.408	78.299	79.336	75.884	79.819	78.295	78.015	75.418	76.063	80.894	83.961	83.484	80.66	81.069
Kuba43	83.681	77.363	78.331	78.734	81.897	76.832	82.024	78.874	74.56	76.894	79.468	74.865	78.66	85.672	90.736	77.897	77.968	77.938	112.993	80.7	79.285	79.524	75.615	81.94	82.931	75.327	76.147	81.689	77.437	81.903	79.265	85.661	82.039	83.788	82.603	79.469	81.359	75.69	81.964	80.462	76.265	80.399	82.974	78.757	77.72	83.662	81.312	78.546	84.152
Kuba44	82.584	76.045	80.522	81.287	80.353	77.691	79.249	81.261	77.894	81.109	81.563	76.252	84.524	81.317	82.234	77.93	79.875	76.112	84.711	80.23	79.212	79.943	79.19	78.503	82.105	81.348	77.634	78.12	74.154	80.722	73.583	73.949	79.291	77.663	83.642	79.949	76.636	81.094	83.698	82.175	77.684	77.997	81.255	77.529	86.056	83.813	77.727	89.381	83.202
Lele_versus_Luluwa
Luluwa1	Luluwa2	Luluwa3	Luluwa4	Luluwa5	Luluwa6	Luluwa7	Luluwa8	Luluwa9	Luluwa10	Luluwa11	Luluwa12	Luluwa13	Luluwa14	Luluwa15	Luluwa16	Luluwa17	Luluwa18	Luluwa19	Luluwa20	Luluwa21	Luluwa22	Luluwa23	Luluwa24	Luluwa25	Luluwa26	Luluwa27	Luluwa28	Luluwa29	Luluwa30	Luluwa31	Luluwa32	Luluwa33	Luluwa34	Luluwa35	Luluwa36	Luluwa37	Luluwa38	Luluwa39	Luluwa40	Luluwa41	Luluwa42	Luluwa43	Luluwa44	Lele1	Lele2	Lele3	Lele4	Lele5	Lele6
Luluwa1	0	88.639	86.877	80.758	85.621	79.343	82.147	92.532	85.319	79.208	79.267	83.047	83.494	87.572	85.682	76.043	81.536	85.89	80.519	81.766	84.379	85.227	86.785	85.188	100.197	80.913	87.398	81.313	85.12	85.77	82.074	85.03	79.403	87.984	77.184	83.546	83.678	80.366	83.035	85.94	82.018	87.215	76.541	82.762	78.276	78.089	79.762	72.822	79.649
Luluwa2	87.695	0	79.469	93.53	88.699	76.205	98.887	95.061	86.868	104.071	79.97	82.263	81.123	78.84	84.742	85.723	78.032	95.137	74.341	90.19	75.166	90.419	80.382	83.745	85.291	99.248	82.758	80.779	84.523	90.711	76.618	83.329	82.141	83.449	77.692	110.848	87.05	84.816	87.385	85.568	80.841	80.463	86.936	86.44	75.368	72.636	69.223	76.199	76.665
Luluwa3	87.339	81.294	0	78.668	79.241	80.599	87.363	90.808	78.115	83.61	79.282	81.382	82.5	81.938	81.414	78.298	84.3	79.914	74.222	94.976	79.977	87.917	81.716	80.039	77.341	85.078	84.183	80.976	79.273	80.676	81.859	78.346	93.014	75.542	83.643	86.182	86.254	80.256	77.824	76.9	81.953	84.258	78.979	82.612	77.284	77.052	81.154	77.765	80.531
Luluwa4	80.601	94.371	77.407	0	85.766	77.965	91.634	80.024	87.439	87.907	75.77	77.162	83.57	84.501	77.691	85.349	89.225	91.381	80.387	88.015	88.826	88.355	86.445	83.937	83.727	94.814	84.686	85.041	81.196	81.843	82.112	90.221	83.341	83.495	87.825	90.154	101.547	99.572	83.383	85.171	85.353	86.451	81.702	92.7	76.239	79.958	72.483	74.641	77.49
Luluwa5	86.263	90.375	79.559	85.734	0	82.364	86.863	88.822	91.29	89.57	85.6	79.215	82.616	81.214	84.241	82.228	82.229	91.536	76.979	83.143	93.162	83.503	90.77	80.728	86.683	86.327	89.562	86.348	89.506	88.209	82.148	74.493	81.879	84.726	88.339	83.02	84.602	83.402	83.213	81.94	84.966	87.32	88.035	85.392	75.138	75.513	78.455	74.503	78.891
Luluwa6	81.896	80.629	82.571	80.89	85.076	0	80.444	81.302	81.882	89.416	75.019	81.452	80.924	81.434	83.084	83.972	83.698	79.095	83.42	78.234	83.464	76.529	84.636	76.821	79.918	76.657	80.411	80.086	81.987	75.778	85.913	80.754	83.35	82.914	81.1	81.573	79.48	78.666	81.833	78.678	75.634	82.119	81.2	83.159	77.163	75.958	79.986	90.055	81.03
Luluwa7	80.883	98.528	87.208	92.954	86.943	77.36	0	85.902	91.569	91.197	81.043	83.102	87.824	81.932	75.451	95.44	80.614	87.093	75.812	83.711	83.914	80.809	88.726	79.882	89.685	88.907	78.364	81.955	78.83	82.096	85.293	84.783	86.051	84.767	90.221	97.478	81.445	81.317	81.355	81.457	97.921	79.952	80.233	93.626	74.856	73.87	79.57	75.442	76.139
Luluwa8	90.611	94.632	88.972	78.795	86.779	78.048	84.881	0	84.954	83.039	87.231	81.73	83.998	82.32	88.476	82.021	88.516	83.068	75.023	100.332	82.551	96.55	84.026	83.582	99.534	79.293	92.49	92.275	78.074	100.679	81.103	84.133	78.771	82.397	83.752	85.793	82.81	87.776	100.469	83.258	88.751	84.947	87.471	84.944	71.07	74.973	74.302	73.408	80.081
Luluwa9	85.427	84.985	77.76	87.49	90.459	80.358	92.121	86.5	0	85.536	75.906	81.186	80.88	80.571	81.041	82.772	85.309	85.5	72.605	94.363	83.655	80.411	81.101	81.153	89.676	92.137	87.275	84.29	78.038	78.626	77.197	93.338	83.906	91.547	94.482	86.672	95.643	86.463	91.039	78.077	87.078	82.352	80.053	81.842	76.943	75.174	81.198	76.319	76.738
Luluwa10	78.474	100.979	81.853	87.366	87.991	85.112	91.129	84.521	85.129	0	83.111	76.375	96.028	81.161	75.216	86.868	98.005	98.073	76.71	92.143	85.958	93.212	90.885	85.735	82.673	103.657	81.345	87.667	80.932	81.145	76.902	91.946	96.447	83.234	92.372	87.71	79.593	85.908	81.216	80.932	88.706	83.728	83.236	83.914	73.277	70.663	73.789	71.551	79.073
Luluwa11	79.379	81.678	80.379	77.475	87.259	73.714	82.848	89.411	76.981	84.247	0	81.753	87.909	83.056	84.26	87.661	82.917	87.456	80.286	81.727	86.756	80.142	89.634	78.663	87.236	82.431	76.063	84.109	89.729	87.429	84.196	82.746	83.884	87.382	79.089	80.84	84.628	83.585	81.965	76.115	82.288	83.345	90.711	90.338	76.462	73.669	80.084	76.622	88.123
Luluwa12	83.687	83.648	83.554	79.211	80.148	80.441	85.034	84.593	82.801	79.456	82.105	0	82.45	81.567	82.568	79.908	80.777	82.596	78.773	93.039	76.584	84.256	82.806	77.4	84.197	84.948	84.175	82.512	84.692	77.513	87.845	78.903	84.353	84.174	82.845	82.292	88.08	85.444	79.608	86.234	85.283	82.81	84.672	76.632	79.997	77.216	77.883	75.745	79.297
Luluwa13	82.66	82.318	81.097	83.734	83.306	78.657	88.968	85.248	80.966	95.55	86.675	80.556	0	81.899	92.564	98.904	87.715	85.164	72.75	96.175	82.664	87.394	89.876	85.641	77.698	89.393	83.964	91.104	81.551	80.628	81.423	81.578	99.348	83.16	83.323	95.197	84.994	89.163	78.112	79.51	92.399	79.286	81.999	81.443	74.215	74.526	73.378	77.708	84.828
Luluwa14	87.866	79.877	82.781	86.541	81.342	77.787	83.074	84.301	81.81	82.984	83.221	79.82	83.573	0	83.261	84.971	83.56	84.245	76.794	92.906	88.476	85.162	79.479	80.489	84.15	84.713	78.821	84.724	84.94	93.762	82.403	79.328	89.65	90.147	86.187	87.861	83.066	79.212	83.731	84.869	85.659	89.057	75.045	79.696	76.429	75.547	78.348	75.289	82.795
Luluwa15	83.715	84.144	80.282	77.742	84.6	79.571	75.563	89.354	82.102	75.792	84.04	79.668	93.363	82.923	0	87.146	87.948	92.243	76.377	93.308	86.496	90.577	79.828	82.703	84.713	84.528	84.659	81.507	88.038	76.264	90.769	85.435	90.359	77.721	84.834	83.876	83.94	86.94	84.98	82.552	87.446	81.283	76.795	88.507	77.32	76.31	76.955	77.872	72.819
Luluwa16	76.638	87.049	77.18	85.731	83.259	81.192	96.67	82.221	83.502	88.289	87.766	79.511	99.13	86.01	87.671	0	86.853	87.032	74.699	81.44	82.262	80.636	87.726	82.238	84.833	83.354	78.8	95.092	86.708	79.815	78.872	85.134	81.417	80.944	86.658	87.061	80.042	86.438	85.049	86.392	83.017	82.842	84.545	83.124	76.902	72.683	74.961	82.279	75.066
Luluwa17	80.171	77.88	84.582	89.827	81.577	79.73	81.732	87.881	84.355	98.296	82.813	79.269	88.027	82.447	89.098	86.552	0	82.03	77.149	88.105	85.817	83.512	88.415	87.329	97.816	90.597	91.794	85.34	85.267	84.524	83.659	86.339	87.117	85.744	81.409	86.033	78.536	83.504	77.961	80.19	88.088	84.924	87.198	86.935	73.667	80.363	74.927	75.622	75.819
Luluwa18	84.085	95.936	79.223	90.731	90.701	75.892	87.332	83.25	87	97.991	86.538	80.676	85.277	83.926	91.854	85.567	82.62	0	77.407	83.513	80.056	88.482	97.976	82.587	81.188	93.923	91.094	82.47	81.434	85.923	88.734	81.423	84.493	84.383	82.839	76.761	79.697	79.36	88.985	81.228	81.566	81.22	84.013	93.852	76.579	73.835	73.836	70.714	74.967
Luluwa19	83.7	79.06	78.194	84.229	80.658	84.099	80.042	82.045	76.519	81.981	83.684	80.919	77.797	80.759	81.692	79.66	82.389	80.845	0	81.398	81.379	77.533	80.173	83.832	78.245	80.224	79.105	81.065	83.756	79.773	81.64	80.996	84.186	82.253	78.054	77.755	79.555	80.652	80.941	78.629	79.045	77.221	77.947	81.459	78.551	83.109	81.146	80.961	81.545
Luluwa20	80.838	90.574	91.87	87.725	82.47	74.175	83.423	100.003	93.966	91.839	79.078	88.767	94.682	90.368	93.783	80.204	87.909	82.674	76.483	0	92.694	85.066	83.209	82.4	90.155	80.883	90.384	113.031	82.607	80.06	84.772	83.058	92.378	83.012	79.928	93.467	74.836	83.798	90.836	81.129	89.397	78.763	84.832	90.272	72.105	69.637	70.072	76.254	79.276
Luluwa21	83.808	75.84	79.728	88.98	93.052	81.954	85.052	83.937	85.016	87.213	86.32	76.285	84.232	88.322	88.537	82.507	86.061	80.7	77.399	94.46	0	75.84	82.036	81.444	82.294	85.609	87.791	93.808	93.806	84.96	82.777	88.228	89.063	89.496	78.885	77.519	84.807	78.508	88.18	75.135	85.626	79.003	79.778	89.024	80.611	78.613	73.678	79.116	80.604
Luluwa22	84.655	89.982	86.417	88.684	83.282	73.38	80.533	97.263	80.543	93.8	78.675	82.104	86.437	83.465	89.43	80.243	82.466	88.074	72.938	86.729	75.193	0	86.019	84.276	86.393	81.841	81.875	91.771	82.13	78.98	86.798	75.703	90.371	78.455	79.327	93.686	94.603	84.762	80.439	82.075	84.926	88.957	80.68	86.07	72.389	76.604	75.499	79.687	79.095
Luluwa23	85.331	82.141	81.463	85.428	89.582	82.102	88.35	85.071	82.2	92.229	89.222	81.313	90.787	78.873	79.902	85.742	88.1	98.656	75.589	84.228	80.637	86.031	0	76.396	92.762	88.453	90.293	106.244	78.22	81.281	78.147	83.656	87.903	88.665	82.761	95.64	82.823	77.704	82.844	79.684	84.948	83.522	81.618	80.183	73.109	74.811	73.205	78.721	88.564
Luluwa24	84.868	85.075	79.775	84.74	81.272	74.673	81.421	85.042	80.83	87.354	78.073	76.704	86.082	81.02	82.793	82.523	89.016	83.634	79.046	84.147	80.453	84.683	77.43	0	80.424	87.527	89.216	94.004	84.415	91.659	83.864	82.393	80.085	85.365	88.37	92.482	75.801	79.629	89.931	81.476	82.794	80.404	77.328	82.466	76.174	80.506	80.255	80.887	80.752
Luluwa25	98.472	85.027	76.504	81.789	86.14	76.463	90.766	99.932	89.326	81.946	85.617	82.561	78.932	82.722	84.13	83.182	96.578	81.321	74.471	89.573	82.068	86.642	91.63	78.436	0	84.346	94.937	78.833	79.427	82.541	81.312	102.947	82.951	83.797	92.625	93.173	82.754	81.476	100.968	78.531	89.481	84.53	80.85	77.645	72.5	71.37	77.907	74.526	75.539
Luluwa26	79.497	99.446	83.476	94.087	85.727	74.014	89.005	80.801	92.237	104.664	80.869	82.726	89.963	83.712	83.206	81.233	89.051	93.057	76.371	80.867	84.023	82.144	87.171	85.932	83.605	0	82.327	85.658	77.351	88.582	88.565	80.109	84.964	75.332	85.463	79.87	80.213	87.546	79.33	85.442	98.193	76.717	88.11	90.037	76.955	76.218	73.076	77.019	73.191
Luluwa27	86.741	84.498	82.939	85.374	88.831	76.63	78.347	92.897	88.364	82.72	75.471	81.703	83.56	78.833	84.615	78.927	92.325	90.029	75.945	90.923	87.704	81.033	89.57	88.697	93.976	82.143	0	82.013	84.763	79.853	84.69	101.95	78.237	75.871	86.6	75.438	83.703	95.564	82.725	83.439	89.387	84.475	88.498	81.514	78.399	78.158	73.98	80.968	75.261
Luluwa28	79.93	80.705	80.166	83.875	86.766	77.168	81.402	94.618	83.536	86.843	83.371	78.999	90.131	83.1	82.095	94.118	85.794	82.04	75.669	112.192	91.688	90.784	105.382	92.915	78.813	86.818	81.367	0	76.27	81.862	81.703	83.076	86.852	85.637	78.712	92.525	82.893	80.968	89.414	76.921	91.335	82.488	84.396	87.43	71.95	76.222	72.757	75.795	77.998
Luluwa29	85.279	85.723	78.385	80.449	89.59	80.158	79.632	79.29	79.925	82.644	90.733	83.505	81.522	85.486	87.365	86.49	86.455	82.903	80.434	83.972	93.601	82.723	79.927	83.962	80.559	78.334	85.025	77.414	0	91.517	95.256	86.5	78.871	84.872	89.608	82.551	84.129	74.336	88.576	85.211	82.321	79.446	83.111	86.795	75.558	81.302	81.655	79.211	77.308
Luluwa30	84.801	92.403	79.814	82.93	87.867	72.733	84.41	101.407	80.489	82.32	86.119	77.024	81.278	92.86	75.798	79.7	84.188	85.71	76.169	80.915	84.148	80.092	81.03	91.583	84.427	90.752	80.007	81.371	91.295	0	84.071	88.581	90.851	79.179	90.656	89.55	78.469	78.526	90.567	82.142	82.705	80.942	85.831	87.912	75.271	75.043	80.726	75.178	78.971
Luluwa31	82.714	78.843	81.22	84.768	83.67	83.614	86.66	82.593	78.501	77.965	82.993	87.36	82.438	84.136	91.296	79.063	84.083	89.492	79.154	85.315	83.361	88.838	79.03	84.393	81.949	90.067	84.47	82.332	95.239	84.406	0	86.543	84.333	80.053	80.439	89.794	79.607	76.275	82.509	78.78	90.747	86.462	86.367	91.001	75.486	74.73	76.116	71.529	83.656
Luluwa32	85.117	83.51	78.571	91.093	74.415	78.007	85.169	85.71	91.733	92.336	81.189	77.184	81.517	78.825	84.64	85.538	85.964	81.599	77.473	83.287	88.581	75.96	84.165	81.301	103.759	80.963	102.332	82.884	86.817	87.042	83.535	0	93.32	85.548	87.046	91.937	77.599	81.794	84.29	88.749	85.159	79.693	82.603	95.471	73.542	75.813	79.508	78.369	75.059
Luluwa33	79.601	82.328	92.095	83.42	82.829	79.384	86.859	79.83	84.604	98.628	82.222	80.856	97.025	91.414	90.933	81.273	88.278	84.924	79.308	94.43	89.129	90.165	89.074	79.613	84.211	85.314	77.479	87.422	77.139	90.696	84.842	92.932	0	83.306	83.228	93.608	82.051	81.95	95.427	82.035	86.047	82.922	81.318	80.132	74.279	74.367	77.26	75.437	80.428
Luluwa34	87.913	84.946	74.368	84.477	85.597	81.226	84.992	84.573	92.957	84.385	88.044	82.966	82.634	88.8	78.188	80.217	85.453	84.473	79.375	84.64	88.805	78.289	89.793	85.044	85.368	76.149	76.23	86.57	84.094	80.523	80.102	86.641	83.459	0	78.676	86.952	77.527	88.002	93.41	85.687	86.829	86.233	85.549	88.594	72.812	72.693	77.178	74.546	76.898
Luluwa35	76.771	78.596	83.653	88.086	88.612	78.144	90.428	86.436	95.121	93.149	78.21	80.904	83.633	84.499	84.052	86.112	81	81.753	75.082	81.882	78.337	80.224	83.469	87.682	94.441	87.006	86.096	80.313	88.698	90.035	79.771	87.245	84.211	78.997	0	78.213	80.71	81.072	86.887	81.804	79.293	86.433	85.01	74.151	72.944	78.76	77.927	76.825	76.928
Luluwa36	81.654	111.184	85.315	89.448	82.79	77.789	97.06	85.566	84.449	85.935	78.234	80.418	94.84	87.524	82.122	85.58	85.108	75.782	73.406	94.479	74.812	93.524	95.818	91.53	92.674	80.608	74.181	92.895	80.511	88.416	85.381	90.981	94.279	84.752	76.07	0	80.565	86.696	93.625	79.833	81.065	81.716	87.264	87.316	70.211	75.919	74.054	79.052	74.787
Luluwa37	84.416	89.651	86.439	102.215	86.499	77.223	83.562	86.375	94.946	80.296	84.596	84.463	85.612	82.368	85.014	80.896	80.088	80.945	76.785	76.087	85.352	95.614	83.094	75.374	84.765	82.112	83.861	83.732	83.952	79.703	80.117	78.107	82.754	77.91	81.1	83.379	0	92.635	84.416	84.2	79.263	78.12	82.261	79.868	73.494	73.207	77.827	77.417	81.424
Luluwa38	79.596	86.478	79.862	99.878	84.638	76.405	82.915	89.464	86.637	87.843	83.667	84.043	89.293	78.587	86.7	86.269	84.863	80.674	77.722	85.949	78.243	85.772	78.296	79.723	83.31	88.938	96.522	83.498	74.054	80.745	76.605	81.784	83.674	88.759	81.587	90.471	91.5	0	82.999	79.703	77.16	80.24	88.722	84.166	75.184	79.114	75.135	75.711	80.805
Luluwa39	82.601	87.127	77.254	82.477	82.743	78.419	81.881	101.621	91.06	80.969	81.541	76.929	77.789	83.737	85.723	84.488	77.305	87.482	77.326	93.563	87.35	79.268	82.044	88.32	102.701	80.177	81.163	89.826	87.969	88.799	80.83	84.422	95.008	91.917	85.917	95.354	82.624	82.464	0	77.748	89.546	79.65	94.623	92.659	76.954	80.349	75.289	73.791	78.133
Luluwa40	85.97	87.812	77.926	86.449	84.256	77.986	83.239	85.607	80.165	82.658	76.393	85.506	80.22	85.121	84.387	87.132	80.592	81.624	76.148	82.848	76.149	83.611	80.885	83.811	79.394	87.442	84.103	79.567	87.589	82.704	78.23	89.043	84.156	86.209	82.744	82.361	83.191	81.18	78.845	0	89.752	86.532	76.75	80.613	75.947	78.757	76.685	75.758	79.728
Luluwa41	81.067	80.984	80.682	85.475	85.05	72.316	98.012	90.017	86.958	89.505	80.93	83.747	91.388	85.085	87.385	82.509	88.14	81.823	73.682	91.709	85.325	84.631	84.677	82.154	90.458	97.523	88.079	91.486	80.831	82.132	88.79	84.171	86.977	85.722	79.305	82.064	77.807	76.334	88.825	87.703	0	81.807	86.314	104.209	75.901	81.524	78.976	77.221	75.988
Luluwa42	87.258	82.66	84.573	88.601	86.973	81.419	81.6	87.558	83.781	85.391	83.242	82.494	80.349	89.513	82.359	84.197	87.844	82.327	73.569	80.218	80.157	91.431	84.309	81.271	86.687	79.322	84.048	82.877	80.274	82.235	85.436	79.363	85.044	85.749	87.497	84.101	79.222	80.876	81.136	86.555	83.909	0	85.153	85.074	73.718	73.427	73.273	77.226	82.109
Luluwa43	76.214	88.312	78.813	82.702	89.051	78.577	82.224	89.704	81.153	84.675	89.175	84.92	83.538	74.665	77.246	83.297	87.338	83.96	75.347	86.57	80.581	81.674	82.021	78.641	82.341	88.537	88.926	85.078	82.436	85.991	84.284	82.439	82.248	85.696	86.188	87.877	82.746	88.938	95.845	76.836	88.15	84.756	0	86.12	74.295	80.574	76.452	75.16	76.923
Luluwa44	80.465	85.594	80.403	92.597	84.432	79.162	92.973	85.923	82.411	84.583	89.047	74.112	82.365	78.072	87.725	82.9	85.532	93.534	76.392	90.395	88.078	85.722	80.268	82.405	79.279	90.659	80.942	87.449	85.222	86.316	88.993	93.377	80.638	88.034	74.575	86.907	77.526	82.474	92.36	80.481	102.182	81.785	86.437	0	70.577	80.3	79.742	77.025	79.51
Lele1	78.509	76.353	76.508	76.626	75.087	74.755	74.075	71.806	77.193	75.411	75.598	79.256	74.402	76.912	75.801	75.889	74.504	76.659	74.464	73.435	80.142	73.376	74.394	75.561	74.079	77.403	78.8	73.01	75.176	75.917	74.656	73.625	73.064	72.375	72.751	71.027	72.532	74.592	76.205	74.98	76.456	73.666	73.523	71.803	0	93.176	82.054	73.635	73.92
Lele2	78.394	74.577	78.139	81.045	76.382	74.809	76.098	74.847	76.892	73.728	74.295	77.049	76.059	75.945	76.574	73.679	80.892	74.986	78.352	71.097	79.544	77.46	75.128	80.761	73.23	77.54	78.652	77.759	81.038	75.69	75.267	76.057	74.907	74.336	79.405	77.571	73.538	79.064	81.564	78.361	83.15	73.476	82.632	81.942	93.321	0	82.887	80.063	74.781
Lele3	80.729	71.54	81.461	76.135	79.692	79.088	82.612	77.78	82.881	75.883	80.68	77.948	76.593	78.994	78.779	75.595	76.594	76.034	78.119	72.287	76.332	77.478	75.353	80.686	79.539	75.72	75.217	75.634	82.688	81.976	77.502	80.31	80.022	78.986	79.378	77.079	79.705	77.26	78.825	77.091	81.611	73.903	77.794	81.846	85.761	84.073	0	80.573	76.922
Lele4	75.679	79.181	80.262	77.455	78.487	91.842	78.488	77.103	79.416	74.702	78.763	76.931	80.681	76.036	79.076	84.343	77.989	74.644	78.655	78.687	81.316	81.422	81.599	82.809	78.264	80.114	83.443	79.643	82.2	78.406	73.783	80.764	78.374	77.282	78.935	82.007	78.858	77.416	77.145	76.765	80.167	79.056	77.209	79.404	76.401	81.884	81.621	0	85.509
Lele5	82.018	79.993	81.018	80.847	82.529	81.06	77.278	82.634	79.671	81.956	89.495	78.782	88.408	85.089	75.717	77.22	78.154	77.377	77.538	81.863	83.048	82.026	91.631	84.547	77.541	75.654	77.73	80.989	79.047	81.601	85.41	78.101	82.972	79.53	80.193	78.854	83.251	81.401	81.334	82.63	79.223	84.122	78.576	81.072	76.761	76.466	77.436	84.082	0
Lele6	75.203	81.806	80.584	78.073	76.823	74.978	76.042	79.737	78.936	79.64	79.834	75.636	74.629	82.099	85.217	81.91	82.738	80.519	80.944	79.412	82.925	85.367	82.101	78.183	75.504	76.106	72.581	78.954	84.379	78.688	80.325	75.713	78.647	80.949	86.595	76.172	83.6	76.768	74.379	78.513	79.423	79.678	79.837	78.627	87.149	85.593	82.742	88.278	82.97
Lele7	75.624	79.546	80.428	74.582	79.013	81.059	73.987	83.507	80.604	83.817	77.118	79.516	77.037	73.898	82.178	77.167	73.407	80.677	79.124	78.964	76.502	80.137	77.324	83.07	74.315	77.898	80.676	79.554	81.958	79.134	77.704	75.547	79.434	79.409	81.161	76.221	76.95	79.644	79.388	74.539	73.924	77.031	78.832	79.11	86.039	80.154	98.475	77.916	77.332
Lele8	75.622	73.864	82.556	70.707	74.019	83.84	75.197	70.69	71.472	73.385	79.304	79.546	68.269	71.083	76.644	78.222	73.228	71.185	76.059	77.319	74.762	74.115	73.943	75.364	73.422	71.417	73.579	73.068	74.517	77.131	75.65	73.034	74.561	69.251	69.971	77.509	72.562	75.174	73.533	75.206	73.895	74.848	72.373	72.403	96.429	84.939	82.278	75.571	80.455
Lele9	76.043	79.316	79.957	82.491	79.688	75.203	73.702	75.178	75.592	74.224	77.42	77.176	75.408	77.497	76.973	78.079	77.371	75.497	80.795	74.672	78.388	83.493	79.823	78.387	75.593	74.516	76.432	80.162	77.518	80.391	79.096	77.502	74.742	81.002	82.986	81.892	76.924	75.786	75.04	74.431	72.256	75.785	78.916	79.041	91.895	79.352	81.358	76.786	78.747
Lele10	78.642	80.398	83.632	76.878	75.141	78.88	81.204	74.194	82.324	81.473	78.66	79.181	81.203	85.205	76.496	81.057	75.941	75.012	81.164	80.319	77.992	79.612	75.378	83.09	82.413	80.611	78.029	80.075	81.787	81.931	81.717	80.029	77.892	82.052	76.282	82.168	80.013	80.4	84.184	79.712	80.86	81.488	83.288	78.657	82.605	83.082	80.931	74.2	85.951
Lele11	73.188	78.48	78.246	79.32	76.08	75.004	73.679	75.54	74.582	72.819	74.163	76.445	79.91	75.875	73.794	73.85	73.135	73.817	79.356	72.306	74.773	75.054	74.059	80.682	75.751	74.676	78.44	72.755	77.059	76.533	77.289	74.133	76.625	75.209	81.368	77.994	75.708	75.221	74.553	77.675	76.734	77.49	78.639	77.85	82.21	91.21	85.905	72.973	73.093
Lele12	78.885	71.554	76.575	74.019	77.621	75.196	73.159	73.127	76.568	74.307	80.449	74.895	74.683	76.941	77.562	76.779	71.97	79.021	72.451	75.415	71.681	76.647	73.882	78.147	74.406	74.932	73.204	78.621	72.533	76.532	76.968	74.338	71.635	75.384	76.494	75.449	79.693	82.204	72.72	75.801	75.535	77.558	78.639	73.174	78.223	77.134	79.485	75.685	79.629
Lele13	78.89	80.223	82.109	79.15	77.849	86.585	80.125	83.767	79.438	79.653	81.592	81.171	82.95	86.452	78.64	79.471	83.581	81.098	74.732	81.007	76.788	89.797	81.45	80.135	77.043	82.449	84.058	83.563	83.835	78.143	77.918	79.16	84.697	90.826	81.298	86.393	78.202	77.611	84.059	79.78	82.302	87.916	80.823	79.509	78.717	79.397	79.433	75.554	80.41
Lele14	84.764	75.834	78.282	80.371	75.032	78.223	78.351	78.706	75.996	80.581	78.46	79.515	79.723	76.528	80.414	77.26	78.062	77.546	77.604	74.693	80.379	80.221	73.473	80.149	77.244	74.849	76.875	78.477	79.504	78.758	80.654	80.511	73.913	77.173	75.264	77.432	80.251	80.487	77.826	83.593	76.666	77.936	83.286	78.045	89.614	91.324	83.019	81.701	74.185
Lele15	77.23	80.423	87.363	81.544	83.389	81.124	83.679	75.873	79.834	76.638	81.84	77.305	85.049	75.838	83.643	83.092	80.629	79.489	79.928	80.347	82.25	77.419	80.343	82.327	78.568	87.286	82.762	78.073	83.381	80.209	79.473	82.353	81.474	75.502	82.895	76.407	78.283	82.706	73.964	81.993	78.497	78.817	78.737	76.852	79.289	78.268	84.896	78.352	78.916
Lele16	76.381	79.343	79.86	80.051	82.079	80.872	83.439	79.424	76.27	76.313	76.966	76.842	73.129	77.681	80.054	79.315	77.392	75.99	76.013	78.719	77.306	75.948	81.774	77.42	82.417	80.092	80.911	80.073	79.138	83.848	79.46	81.131	78.786	79.54	80.95	74.458	78.301	77.853	78.22	81.412	75.664	73.137	78.296	79.398	80.841	82.694	81.554	88.309	84.571
Lele17	79.486	81.351	86.369	86.183	83.079	78.653	83.745	84.975	79.348	81.534	81.986	84.836	84.846	81.784	91.528	81.143	79.832	84.64	77.405	85.298	83.837	77.356	83.65	80.182	77.337	84.876	84.639	81.546	79.228	78.362	77.662	84.028	82.947	77.66	86.898	89.619	82.046	79.202	84.862	79.615	85.333	86.211	84.335	82.301	80.718	78.667	77.116	83.61	78.255
Lele18	72.134	71.638	79.966	77.407	72.042	75.626	74.926	74.328	74.913	73.475	71.942	71.262	73.465	71.332	72.554	72.337	71.617	71.776	74.477	74.905	74.788	72.313	74.16	74.14	78.081	74.767	74.467	73.289	76.591	70.506	73.97	75.321	71.628	78.667	72.67	73.372	74.367	75.171	72.249	72.448	73.819	73.441	72.891	76.884	102.161	91.205	79.144	75.726	77.281
Lele19	83.77	81.402	76.383	79.812	78.679	84.137	79.074	77.397	87.932	80.444	81.756	87.204	81.045	82.748	83.977	82.26	85.318	82.158	78.738	88.83	82.495	82.649	86.05	77.505	84.535	84.813	79.221	86.536	78.259	78.972	79.94	74.441	80.131	84.09	79.627	85.972	83.538	81.584	80.309	95.569	76.702	84.42	83.738	86.745	75.892	80.195	75.168	82.509	82.141
Lele20	74.611	77.093	78.073	73.285	76.443	75.226	77.422	74.495	81.887	76.261	82.776	76.937	78.79	77.042	72.64	83.203	76.078	74.2	76.757	73.49	76.79	75.943	73.9	76.741	75.2	75.872	72.531	72.511	72.682	74.361	74.154	77.65	73.211	76.167	74.776	77.083	77.291	80.424	73.506	78.273	76.03	76.311	79.861	72.241	85.584	89.581	78.001	84.235	77.341
Lele21	72.88	77.885	69.503	74.517	77.685	77.857	79.968	74.441	75.594	72.512	81.441	74.889	76.397	72.097	76.601	73.921	76.455	74.456	77.974	76.069	75.21	75.433	70.667	75.216	70.326	71.171	70.943	73.922	73.133	73.435	72.116	74.824	69.573	73.261	76.843	76.669	74.446	73.496	74.601	73.288	72.384	73.183	70.406	77.601	94.154	81.547	81.818	81.952	77.69
Lele22	72.211	76.77	79.804	71.729	78.197	75.893	72.678	76.573	75.899	74.237	73.391	71.382	71.504	75.888	76.496	78.265	75.86	75.323	73.881	74.958	76.759	77.305	72.595	75.679	75.801	71.679	73.957	73.686	78.411	75.829	79.086	77.089	74.225	74.473	77.203	73.484	75.87	77.827	74.195	80.569	72.803	78.133	74.49	73.741	89.725	83.544	85.699	84.604	74.093
Lele23	73.066	76.603	75.568	71.557	74.132	71.499	69.294	76.392	75.106	71.356	73.798	72.921	70.776	74.553	74.117	70.825	77.803	73.721	75.381	74.069	74.704	76.343	73.142	74.495	73.672	72.44	71.042	74.211	68.664	73.917	72.946	73.879	73.608	76.981	74.287	78.115	75.264	74.251	74.393	72.621	74.853	74.005	76.511	68.82	93.029	77.002	78.665	73.3	73.597
Lele24	86.152	80.533	80.296	80.186	79.651	81.492	78.72	79.73	80.855	77.036	84.967	79.483	79.213	80.572	76.445	80.735	80.456	75.98	77.221	77.695	80.134	79.738	74.622	74.823	76.626	80.719	76.238	77.493	82.769	83.04	76.522	79.671	78.029	78.312	79.41	78.363	77.908	79.307	78.617	80.06	80.474	76.944	80.343	78.585	79.44	79.994	81.449	84.306	83.782
Lele25	77.83	79.244	77.541	77.163	75.854	77.239	75.072	77.447	79.187	75.149	80.761	82.175	77.038	78.125	82.495	73.107	84.06	78.306	75.976	75.213	76.596	77.945	81.294	89.261	79.88	77.994	80.616	78.441	81.851	81.078	77.196	77.549	73.495	81.936	78.099	77.833	78.726	75.5	79.897	82.076	81.851	76.896	77.648	78.7	79.838	105.146	79.427	76.939	77.97
Lele26	74.583	75.192	81.754	74.318	72.166	75.844	77.158	73.369	79.265	79.115	73.809	75.413	75.444	77.515	81.517	77.321	73.193	78.06	78.897	76.402	76.747	73.632	74.157	74.425	75.832	81.921	76.064	75.736	77.74	80.606	79.09	73.056	78.451	73.526	71.914	83.69	77.017	73.073	78.651	75.727	78.832	76.928	79.137	76.616	83.625	86.317	83.026	77.057	78.478
Lele27	76.621	78.506	83.233	73.748	74.214	79.357	74.815	75.06	76.648	76.881	73.998	77.961	74.973	78.723	75.603	76.062	72.641	74.612	76.448	73.686	75.158	76.064	76.25	79.896	75.777	78.626	78.325	77.062	77.204	73.271	79.607	76.331	75.888	76.518	76.481	76.793	76.108	76.419	71.275	72.849	77.751	76.244	73.524	75.38	84.78	97.674	79.199	81.954	70.589
Lele28	73.118	76.65	79.526	69.485	73.06	80.534	76.716	77.132	77.854	77.198	79.906	74.363	81.635	77.701	75.962	77.492	76.949	78.143	77.729	72.109	76.793	81.431	72.354	75.909	76.677	72.521	75.953	76.133	73.603	77.303	78.001	78.408	72.73	77.992	76.702	77.149	77.126	78.666	74.171	80.631	74.517	75.447	71.653	76.669	88.044	85.236	81.625	74.319	81.577
Lele29	84.779	76.372	80.351	72.941	78.355	78.696	81.237	80.113	75.589	76.683	82.465	81.953	73.723	73.529	80.247	79.553	82.337	76.114	74.87	77.022	76.694	76.915	74.697	84.33	77.464	72.017	75.122	74.89	78.8	77.504	78.388	83.631	74.047	75.797	78.796	72.837	79.658	75.51	76.028	76.59	80.097	84.838	77.495	79.849	80.014	83.632	86.563	77.786	80.686
Lele30	75.348	79.154	81.747	79.249	77.968	78.551	77.126	80.464	79.708	78.958	79.091	74.502	78.976	79.995	84.803	74.84	78.457	81.962	84.406	81.586	78.57	76.248	82.691	81.654	77.482	83.046	84.034	79.069	76.906	77.52	75.926	83.338	77.567	81.482	81.07	75.74	80.192	81.926	78.555	78.635	84.094	80.561	80.644	79.899	80.861	82.399	80.114	87.249	77.169
Lele31	81.686	85.918	75.506	80.922	79.009	78.348	75.978	75.763	84.484	76.39	78.127	79.401	77.971	76.851	79.486	80.163	79.64	88.2	84.526	75.435	77.658	84.257	77.887	82.826	78.424	81.62	81.516	77.097	78.35	77.681	78.57	80.029	78.362	82.518	74.307	72.478	76.066	80.153	79.178	76.344	79.532	76.342	77.065	80.755	85.724	83.622	82.856	104.565	74.692
Lele32	81.145	80.685	78.46	82.605	75.773	81.153	88.653	77.893	79.382	78.447	77.868	82.476	76.647	82.86	80.238	80.131	75.766	77.494	80.406	77.161	82.903	74.981	76.408	81.48	79.986	81.098	78.076	77.978	77.668	84.178	80.301	75.296	75.095	76.322	80.168	75.633	79.703	75.607	78.178	75.562	78.381	78.565	85.903	81.285	78.582	82.073	85.024	82.313	84.391
Lele33	81.265	77.001	75.692	77.298	78.596	75.842	82.694	77.189	77.11	79.931	77.019	79.288	74.679	81.227	73.729	77.149	75.721	79.329	75.003	77.307	75.462	77.112	76.38	75.357	85.199	71.692	76.267	77.598	80.49	81.841	77.586	76.157	78.79	75.909	81.502	78.205	77.846	75.699	76.401	77.129	77.683	80.982	75.591	79.661	87.988	85.094	86.43	77.215	79.984
Lele34	76.775	74.725	75.152	73.112	82.211	76.739	76.463	79.291	72.665	75.53	73.959	73.885	81.048	74.145	75.197	74.841	74.546	82.472	76.085	74.778	75.696	78.925	80.063	78.021	76.693	82.885	79.463	74.53	73.378	79.38	71.756	75.637	71.531	76.528	73.572	72.03	82.442	77.261	74.582	80.237	76.573	74.567	80.112	75.602	80.688	90.276	82.102	78.964	75.46
Lele35	83.96	79.54	85.832	77.235	81.077	75.345	77.495	89.719	81.135	84.812	84.51	82.941	82.61	84.536	82.457	81.75	81.171	84.717	78.308	84.912	82.595	84.133	93.716	84.091	97.63	85.533	83.701	81.948	83.497	88.082	82.103	75.211	88.9	80.185	88.224	88.191	88.612	82.908	83.921	85.63	82.875	75.647	84.048	86.005	78.197	77.058	72.526	74.178	83.504
Lele36	74.225	78.668	79.369	76.511	75.096	78.967	75.737	76.01	77.732	73.516	76.132	76.831	75.676	76.159	72.77	76.483	76.362	75.962	72.594	77.452	73.349	78.96	75.767	72.225	77.779	76.61	72.584	78.476	72.438	76.311	76.76	74.801	71.431	76.735	77.152	72.697	74.024	72.229	73.778	79.012	78.358	70.602	70.07	71.508	97.136	93.424	81.074	79.856	76.221
Lele37	77.689	70.666	79.516	78.49	78.203	79.898	72.936	74.475	76.163	73.444	74.897	73.644	75.489	71.953	74.362	71.241	70.213	73.689	75.907	73.575	73.672	75.46	72.799	73.821	77.623	74.221	70.524	71.56	75.972	71.162	72.682	76.875	75.32	73.763	75.607	72.323	73.114	74.213	75.528	76.344	75.731	75.901	71.699	73.647	86.571	85.613	75.995	75.783	72.057
Lele38	80.262	75.977	76.773	73.724	76.574	80.09	79.614	77.708	76.778	83.117	77.956	78.25	75.798	74.459	75.012	77.244	75.348	76.12	70.781	75.334	81.301	78.675	74.216	79.855	75.05	78.124	75.628	82.156	79.168	76.506	76.453	75.829	73.961	76.635	83.84	80.218	75.701	79.257	79.919	84.592	75.437	75.981	80.123	74.202	82.149	80.267	73.939	78.284	77.238
Lele39	76.611	74.529	79.125	78.904	76.121	74.338	73.003	75.635	74.148	76.933	74.274	80.245	73.935	74.17	79.619	76.221	76.635	71.785	76.076	74.764	73.36	79.627	80.013	73.271	72.593	79.396	81.492	77.994	77.542	74.767	82.225	80.483	74.917	81.763	76.472	71.07	79.666	74.477	74.492	77.217	76.357	73.983	73.018	76.873	78.724	76.558	78.619	90.533	79.043
Lele40	75.417	74.84	81.727	73.258	73.327	77.403	76.482	75.501	70.19	75.612	75.124	73.788	74.032	78.562	75.149	76.523	75.019	76.147	74.938	78.01	74.453	76.76	73.397	75.192	78.256	73.808	77.981	75.302	75.821	78.979	77.424	74.112	73.709	74.532	77.193	74.561	75.726	75.154	79.524	79.983	74.571	76.458	76.415	74.412	199.781	85.257	75.439	82.85	78.61
Lele41	74.378	74.813	75.611	77.96	76.996	77.346	73.385	74.386	75.87	71.494	78.905	80.054	73.954	78.796	76.486	75.865	79.734	78.195	79.263	77.153	75.48	75.253	75.661	79.496	73.83	74.754	76.816	74.912	74.646	79.281	75.99	80.337	82.983	76.767	77.501	77.877	77.009	78.406	77.417	77.117	76.996	75.007	77.74	77.823	80.7	77.671	92.468	83.452	80.957
Lele42	75.333	72.63	86.424	74.286	77.772	78.247	77.441	72.092	76.227	74.611	74.179	80.228	77.006	80.283	75.829	74.263	73.896	73.149	74.317	73.927	70.793	74.735	75.648	72.866	71.77	75.973	77.677	78.209	72.759	72.455	73.3	78.132	72.931	75.855	72.589	79.067	77.472	79.63	76.124	73.156	74.957	82.442	75.397	77.781	86.561	80.377	84.483	80.249	75.264
Lele43	75.807	73.682	75.62	76.894	73.749	80.762	77.971	75.319	74.744	74.006	74.913	76.317	74.269	79.185	78.435	75.231	74.584	75.568	81.994	74.311	74.786	78.162	77.946	75.889	76.489	74.392	73.404	74.585	74.156	75.612	80.121	76.462	73.802	74.314	76.913	76.42	74.434	77.01	76.618	78.312	74.557	80.854	75.221	78.462	79.772	88.399	95.053	76.393	79.433
Lele44	77.754	76.27	76.294	74.521	76.932	74.365	73.237	73.996	79.549	75.28	75.486	81.203	74.474	76.239	73.985	74.243	74.834	75.733	76.382	72.051	79.728	74.274	79.12	77.086	76.953	78.258	74.058	81.387	77.291	77.414	81.88	77.595	77.073	75.217	80.306	76.401	78.185	73.792	78.861	76.168	72.926	73.517	80.935	83.371	83.745	83.07	80.799	73.352	80.319
Lele_versus_Luntu
Lele1	Lele2	Lele3	Lele4	Lele5	Lele6	Lele7	Lele8	Lele9	Lele10	Lele11	Lele12	Lele13	Lele14	Lele15	Lele16	Lele17	Lele18	Lele19	Lele20	Lele21	Lele22	Lele23	Lele24	Lele25	Lele26	Lele27	Lele28	Lele29	Lele30	Lele31	Lele32	Lele33	Lele34	Lele35	Lele36	Lele37	Lele38	Lele39	Lele40	Lele41	Lele42	Lele43	Lele44	Luntu1	Luntu2	Luntu3	Luntu4	Luntu5	Luntu6
Lele1	0	92.451	82.171	74.699	74.135	83.25	84.331	94.535	89.927	79.547	80.411	78.218	76.069	85.627	74.923	76.804	78.941	100.887	75.364	87.222	93.352	85.606	95.28	78.314	79.289	82.712	82.693	86.256	78.626	77.648	82.51	75.746	87.176	79.734	78.193	97.959	86.214	83.229	77.583	198.104	79.24	83.929	77.971	81.221	74.162	76.37	80.997	74.309	74.572
Lele2	93.802	0	86.234	80.08	75.088	84.776	81.028	87.002	79.192	80.05	91.124	79.418	78.654	86.466	77.312	82.79	80.368	93.233	79.647	89.832	85.884	81.261	78.098	77.399	104.225	85.366	98.74	85.824	85.382	81.536	82.135	79.432	88.378	90.766	75.685	94.813	88.923	80.7	78.75	85.917	78.376	83.767	86.576	81.484	74.871	79.283	80.053	77.415	77.416
Lele3	86.058	87.087	0	81.599	78.593	82.538	98.928	86.796	83.178	79.863	85.417	79.038	82.308	82.252	83.026	82.318	79.675	82.769	74.098	82.836	85.857	88.774	81.492	80.884	79.627	82.678	84.185	84.517	88.766	81.572	81.374	83.459	88.283	83.842	73.816	85.469	80.983	76.257	81.816	78.382	91.918	87.204	95.319	82.919	74.079	77.167	76.915	76.295	78.867
Lele4	77.791	81.425	81.681	0	85.219	87.957	81.753	78.812	76.247	74.758	73.123	79.366	76.39	80.569	78.34	87.967	84.211	81.329	83.195	87.05	86.507	86.505	75.803	83.712	77.229	79.682	83.818	78.92	78.631	88.213	103.956	81.271	82.709	82.08	76.034	83.611	80.221	80.169	91.025	86.382	86.128	79.431	78.789	74.795	78.691	75.252	82.091	77.432	81.257
Lele5	77.408	76.558	79.281	84.177	0	83.379	79.19	84.242	79.425	87.544	76.794	80.863	85.079	73.025	79.973	85.557	80.276	79.699	81.637	77.959	81.928	77.014	76.494	80.59	80.479	79.518	73.255	86.196	81.917	76.893	75.928	83.171	82.601	76.882	85.511	80.954	77.113	78.024	80.763	81.331	81.611	80.419	80.644	79.798	79.253	79.581	77.621	75.947	80.185
Lele6	85.897	86.242	83.021	88.486	83.912	0	85.431	79.246	82.993	80.091	88.391	81.296	81.172	77.178	80.368	79.234	81.748	82.616	81.292	84.724	78.425	78.578	79.894	82.588	76.843	82.789	85.282	83.89	83.336	81.541	83.93	84.198	84.895	82.8	80.004	79.457	84.994	79.472	83.948	80.956	78.617	80.783	79.677	81.096	80.281	81.166	82.46	78.35	75.76
Lele7	86.128	80.71	98.244	80.005	80.393	84.287	0	83.447	86.986	81.952	81.237	87.337	81.774	82.783	84.059	81.586	79.044	81.761	71.371	87.075	97.651	92.902	81.523	82.618	80.316	77.471	79.58	92.593	86.34	80.633	80.759	84.111	86.894	85.657	80.03	86.01	78.853	88.548	82.878	84.25	80.544	80.263	79.294	82.182	72.305	77.683	77.356	77.707	75.033
Lele8	94.451	84.351	83.538	76.189	81.73	75.563	80.998	0	93.389	73.709	87.02	84.605	74.271	77.044	71.521	77.271	75.363	97.249	77.01	106.075	90.734	101.24	89.078	77.19	83.269	101.227	82.927	82.343	83.614	80.596	79.226	82.054	87.162	94.835	79.692	102.503	161.572	88.71	91.86	87.183	94.766	87.41	76.067	82.529	76.388	75.423	72.285	71.523	72.445
Lele9	90.33	79.396	82.195	75.748	78.306	81.432	86.923	94.223	0	80.342	77.94	83.539	79.893	84.404	79.069	95.397	83.579	81.834	73.968	82.696	87.832	95.92	83.806	83.362	86.061	80.826	86.89	88.87	81.085	80.14	85.2	79.445	82.225	79.967	76.23	80.446	79.197	87.287	96.004	96.491	77.681	84.655	86.548	79.872	76.394	75.566	78.145	79.189	79.311
Lele10	82.778	82.087	80.841	75.516	87.415	79.339	83.13	76.332	81.29	0	82.025	86.177	85.488	90.032	80.875	84.018	81	80.481	78.637	97.945	82.098	78.171	75.221	85.967	81.06	74.916	79.334	77.109	75.438	82.522	84.396	78.469	82.759	74.122	82.134	81.998	81.716	84.559	76.625	79.399	80.915	80.379	87.63	81.67	79.524	78.098	77.192	78.872	75.93
Lele11	81.119	91.953	84.029	71.833	75.227	85.482	79.836	89.209	78.601	78.894	0	82.987	78.242	76.755	77.618	76.536	78.017	80.208	76.166	77.848	93.309	88.978	75.339	76.873	84.064	90.824	244.64	77.2	87.399	73.441	75.577	72.774	82.013	88.721	77.098	78.393	79.116	88.775	78.781	84.189	81.924	80.322	79.111	93.881	78.597	73.928	76.085	80.946	73.074
Lele12	78.344	78.112	77.663	76.956	79.863	78.348	85.863	83.866	83.251	83.537	82.826	0	74.493	83.559	75.9	80.911	75.27	78.439	78.322	91.527	85.008	85.709	85.701	75.727	87.238	89.981	80.47	97.643	76.521	75.625	78.719	78.952	101.361	113.44	78.413	90.156	159.586	90.799	83.303	82.843	88.825	80.388	87.404	88.154	73.725	74.537	75.723	77.594	73.199
Lele13	77.883	78.964	80.533	75.802	82.924	78.776	80.94	76.288	79.075	84.26	80.351	75.829	0	80.854	74.703	77.775	81.5	77.818	85.225	77.931	82.69	82.17	77.598	77.604	78.987	78.484	71.608	77.14	76.306	89.055	78.778	81.147	75.978	77.533	83.693	78.071	83.169	84.887	76.682	81.345	82.206	75.877	78.263	83.454	81.441	78.125	83.708	82.695	82.639
Lele14	89.277	90.175	83.082	79.996	73.825	79.275	83.828	79.733	86.465	89.303	79.512	86.839	82.688	0	78.747	93.136	80.322	81.044	82.572	88.995	77.654	76.422	80.59	81.545	79.962	82.201	81.034	79.261	82.858	86.181	85.445	82.442	81.571	79.11	77.667	78.195	82.4	87.884	90.679	76.323	78.144	84.829	80.102	85.717	77.502	79.066	81.469	79.728	78.261
Lele15	78.27	80.176	83.563	77.854	79.428	80.379	84.839	73.96	82.239	81.016	81.472	78.172	76.187	78.589	0	85.977	76.815	78.321	81.505	85.671	80.47	78.578	82.92	88.585	83.473	82.224	81.38	86.983	78.596	80.169	80.382	81.523	79.643	80.87	84.503	78.611	77.572	78.863	73.816	78.442	81.066	80.405	83.236	77.897	82.447	80.049	82.767	78.155	82.476
Lele16	79.237	84.584	83.538	87.907	85.97	80.923	82.819	80.37	96.483	83.109	78.01	83.399	78.915	93.089	86.734	0	82.259	78.1	76.403	79.538	84.566	85.917	79.217	87.962	81.091	78.017	81.039	75.338	76.739	102.313	87.801	81.715	79.067	82.709	79.04	76.885	80.466	78.982	86.601	82.496	78.714	82.535	80.878	81.383	77.917	79.83	78.277	77.707	81.471
Lele17	80.403	80.849	77.945	83.584	78.963	80.323	78.556	75.404	82.524	78.31	76.519	75.159	81.045	78.138	73.7	79.126	0	76.946	83.872	76.424	79.107	75.125	73.911	85.937	80.079	78.423	79.78	71.763	76.808	82.141	79.899	73.842	80.641	75.29	80.195	75.565	80.813	81.263	75.142	79.021	78.215	81.225	74.732	78.367	94.895	84.244	76.607	79.146	79.012
Lele18	99.672	91.215	79.173	76.991	76.252	78.36	78.251	95.557	80.811	77.921	78.881	76.33	73.861	76.852	74.945	75.489	76.45	0	75.065	95.421	106.318	94.834	244.123	76.175	80.146	82.033	81.119	89.782	79.915	80.685	74.213	71.349	78.437	88.65	75.28	126.994	80.186	83.349	104.583	84.46	81.474	102.531	79.656	77.098	73.168	74.693	71.785	72.597	69.937
Lele19	76.941	79.999	73.004	82.329	81.625	81.325	71.871	78.708	74.213	79.401	77.395	79.564	84.623	80.29	80.624	74.938	85.388	77.455	0	78.122	79.569	76.184	74.06	78.382	77.07	78.982	77.178	75.923	76.229	79.313	80.174	79.933	79.422	82.747	80.27	85.347	75.476	80.796	80.229	78.683	78.932	79.028	80.236	78.304	74.121	80.074	84.959	82.442	85.548
Lele20	86.771	88.578	80.076	84.416	74.768	82.439	85.443	105.126	81.059	95.158	77.645	88.79	75.626	86.661	83.173	76.438	77.291	95.94	76.175	0	88.171	107.36	76.961	79.816	90.806	94.503	76.812	92.976	79.155	75.379	77.472	74.873	93.987	90.065	78.637	83.351	90.302	85.838	100.409	85.75	108.993	80.045	78.456	83.963	75.269	75.992	76.874	78.402	73.748
Lele21	92.413	83.41	83.468	82.568	77.572	76.299	94.546	90.393	85.61	78.405	91.751	83.438	80.796	74.706	76.531	81.154	76.765	106.892	76.733	87.219	0	96.209	172.918	79.37	77.263	81.416	89.61	121.788	83.335	73.718	78.598	78.714	78.133	92.601	74.297	123.974	76.99	81.422	82.603	97.901	75.463	84.191	78.218	81.172	75.018	69.912	75.501	72.448	75.6
Lele22	88.821	80.993	85.971	83.337	74.159	76.107	89.784	102.067	94.664	75.028	88.88	85.077	80.59	72.779	75.324	81.845	73.547	97.701	73.436	107.551	96.623	0	98.875	79.473	79.024	106.896	92.023	96.01	78.419	77.303	77.282	73.594	79.721	76.528	76.435	99.156	83.601	85.082	98.366	92.028	90.928	92.534	80.321	88.194	71.279	75.083	77.385	74.726	77.188
Lele23	93.354	76.866	78.059	72.217	74.117	77.179	78.79	89.479	85.018	70.175	73.606	87.609	75.486	76.986	79.651	76.096	72.868	245.592	71.942	76.566	175.212	100.073	0	73.234	85.125	83.792	78.452	83.691	82.237	73.402	73.37	76.51	85.543	80.424	78.595	132.8	83.495	74.738	81.135	81.564	74.389	100.745	82.178	79.486	74.281	72.528	72.929	74.282	71.285
Lele24	79.891	79.807	81.544	84.718	82.4	83.277	83.489	81.119	86.184	85.867	79.85	77.44	78.656	82.211	89.404	89.337	87.075	80.023	79.776	84.552	83.675	83.872	77.662	0	79.684	77.926	80.339	84.931	81.29	84.349	77.805	84.667	79.701	80.469	83.487	76.441	78.369	86.996	81.106	79.498	76.545	79.784	78.679	81.631	75.744	82.543	79.092	77.488	83.921
Lele25	80.191	104.84	79.199	75.813	79.417	75.785	80.263	84.331	85.898	79.648	85.449	88.821	78.404	77.795	82.847	79.913	80.914	83	76.473	91.255	79.68	81.349	85.224	77.613	0	75.606	86.372	86.866	83.033	76.436	75.822	77.963	90.405	84.87	80.715	83.359	89.187	117.368	81.21	79.946	81.31	79.74	84.713	79.864	74.396	75.237	79.131	75.336	80.314
Lele26	84.249	85.444	82.233	78.919	79.275	80.019	77.018	103.557	79.766	72.785	90.781	90.541	76.421	79.763	79.902	75.978	79.146	85.24	77.484	94.502	83.288	108.733	86.017	75.647	74.576	0	90.162	90.926	87.18	77.497	82.23	79.244	89.864	91.15	79.661	87.938	84.54	96.56	93.229	82.463	80.426	91.886	92.929	79.363	78.338	72.693	73.912	78.489	81.209
Lele27	84.641	97.828	81.978	81.759	70.681	83.342	79.136	84.481	85.734	75.716	239.634	81.647	72.116	77.489	79.902	79.545	79.771	83.507	75.446	75.603	90.564	90.064	80.395	77.4	86.273	90.54	0	84.584	84.391	75.923	81.098	80.406	84.199	88.944	76.92	85.72	81.326	79.563	81.562	81.715	85.82	80.344	79.427	78.779	74.566	80.697	77.376	74.486	73.33
Lele28	87.309	85.371	82.436	77.412	83.653	82.465	90.595	82.405	87.938	75.206	77.156	96.239	76.751	77.834	83.339	74.314	72.01	91.469	75.262	93.645	122.997	97.489	85.472	81.695	86.485	90.683	83.161	0	77.597	82.729	77.172	81.067	86.338	89.197	78.489	81.462	85.952	96.67	84.491	82.704	79.096	115.269	78.623	83.297	76.627	78.574	71.179	74.777	77.474
Lele29	80.837	84.846	88.335	76.845	79.659	82.343	85.899	85.386	80.277	74.821	86.51	77.735	76.214	81.114	77.209	73.596	77.627	83.275	76	79.727	86.747	80.066	83.612	79.168	83.032	88.81	85.2	78.985	0	76.659	80.288	80.088	77.929	83.153	79.225	82.731	82.328	90.746	87.653	81.439	80.571	89.896	124.089	111.356	79.541	75.202	76.07	75.076	74.131
Lele30	81.09	83.03	81.579	88.563	77.379	82.165	81.198	82.385	79.933	81.43	75.851	77.003	90.054	84.942	79.555	101.998	83.92	85.215	80.526	77.578	77.838	80.798	76.744	83.146	77.458	78.136	77.458	85.106	78.565	0	89.439	91.707	77.025	78.536	77.94	84.812	79.931	77.661	81.41	85.743	79.065	85.226	84.584	84.026	75.206	76.262	78.039	77.178	78.232
Lele31	85.094	83.224	81.48	103.233	76.104	83.461	82.296	82.52	86.382	83.989	77.774	80.73	80.434	84.813	80.302	88.004	82.582	78.374	79.456	79.48	82.432	80.843	77.284	77.438	78.776	82.659	83.171	78.876	82.217	89.018	0	79.944	82.711	82.496	78.247	81.418	82.436	78.318	81.823	77.389	82.34	85.259	76.687	84.622	76.53	80.814	76.793	77.966	78.778
Lele32	78.65	81.609	84.857	81.772	83.002	85.592	85.758	86.16	81.842	78.444	75.548	81.341	83.537	83.126	81.512	82.036	75.778	76.407	81.366	79.162	81.88	77.476	81.585	84.832	79.932	80.735	82.54	83.498	82.798	91.673	81.025	0	81.044	81.016	84.056	77.93	83.432	77.983	77.993	76	85.049	79.945	80.763	86.389	82.907	79.809	78.044	79.671	80.562
Lele33	87.624	86.767	86.672	80.219	80.726	83.16	86.077	87.82	80.518	80.201	82.318	102.104	76.443	78.521	77.322	76.547	80.623	79.736	78.304	94.591	78.813	79.695	87.87	77.491	88.793	88.613	84.484	88.057	77.441	75.287	79.617	78.762	0	86.251	73.61	81.327	94.687	79.431	78.719	88.765	95.502	86.354	81.472	81.309	77.96	77.568	76.567	80.818	74.476
Lele34	80.74	90.81	83.477	79.84	74.141	81.579	85.069	95.795	77.811	72.47	89.716	112.997	76.188	76.2	79.24	80.804	74.786	90.732	79.911	91.055	95.322	77.048	81.546	78.649	83.832	94.129	89.876	88.756	83.892	76.894	80.131	79.294	84.951	0	74.957	77.287	131.501	83.638	76.004	81.668	92.521	79.718	90.117	89.216	79.442	76.68	77.38	73.733	80.369
Lele35	77.69	76.001	72.497	73.531	83.222	78.282	77.898	80.793	75.384	80.515	77.471	79.375	83.045	74.575	81.568	76.806	81.739	77.875	78.653	79.02	75.86	78.625	78.591	79.993	82.061	80.156	77.472	77.839	77.98	76.446	76.696	81.678	73.216	74.273	0	79.257	76.613	78.274	72.866	77.118	77.18	76.585	76.892	73.305	90.676	78.34	92.136	78.959	82.628
Lele36	97.346	93.753	83.025	80.545	76.576	76.625	84.847	102.819	78.712	79.058	78.225	90.201	77.632	74.597	76.566	74.147	74.674	129.295	82.11	82.707	125.584	100.128	133.081	73.083	81.29	88.447	84.996	81.148	80.697	82.613	78.699	75.085	81.062	76.356	78.653	0	84.614	82.54	92.824	82.901	82.159	106.916	83.498	81.034	79.947	72.931	77.829	72.719	80.167
Lele37	86.67	86.613	77.418	77.162	73.606	83.016	76.569	161.351	78.559	78.357	78.076	158.849	81.292	79.675	74.71	75.789	80.402	81.732	73.523	89.826	77.133	83.589	83.664	74.496	87.706	84.1	80.388	84.487	80.413	77.268	78.677	80.368	94.752	129.121	75.024	83.618	0	81.347	90.882	83.892	139.627	77.699	85.659	73.303	71.436	74.91	75.527	73.73	73.369
Lele38	82.614	79.015	74.514	77.848	77.312	76.874	85.83	89.624	86.43	82.396	90.58	90.381	85.295	84.958	74.92	76.444	80.18	84.979	78.716	86.453	82.739	84.753	75.055	84.065	115.418	95.147	79.965	96.558	90.59	75.632	77.034	75.18	79.052	84.945	78.801	82.84	81.546	0	77.65	87.784	80.077	79.408	81.384	88.131	77.006	77.66	78.431	82.561	80.715
Lele39	77.259	77.695	79.552	88.212	77.573	80.952	81.841	92.951	95.903	74.465	79.058	83.189	75.637	87.7	72.424	84.029	73.358	106.468	78.823	100.111	83.85	97.376	83.923	78.339	81.012	92.957	80.812	84.642	85.259	79.234	78.754	75.705	78.159	75.907	73.181	92.208	91.874	76.367	0	109.899	83.956	137.499	77.97	80.978	73.418	72.838	73.983	74.527	77.778
Lele40	197.481	84.845	75.33	82.761	78.524	78.59	82.742	86.031	95.239	76.729	83.172	83.642	79.522	72.272	74.65	79.694	79.763	85.516	77.666	85.833	98.49	92.432	81.555	76.306	78.82	81.465	82.184	81.233	79.974	82.539	74.98	73.11	89.786	80.951	76.728	84.521	83.887	87.247	110.14	0	78.762	105.277	79.164	81.396	72.274	82.016	80.747	77.509	76.262
Lele41	81.207	77.01	90.491	84.686	80.509	78.383	78.59	97.669	77.91	79.641	82.855	89.307	81.979	75.824	79.768	76.005	80.362	84.03	77.649	109.704	76.279	91.979	77.077	74.486	80.347	81.784	86.594	78.931	78.884	77.826	81.1	83.515	97.661	93.239	77.946	84.97	140.695	80.365	84.302	80.01	0	78.978	84.526	78.908	76.837	73.277	75.978	79.501	78.14
Lele42	86.489	82.437	85.154	78.1	77.704	79.696	78.479	87.403	83.819	78.024	80.86	80.325	75.46	82.033	77.052	79.282	80.648	103.822	77.648	81.004	85.872	94.124	103.182	75.87	78.339	92.522	80.332	117.117	89.206	83.764	81.324	76.647	85.91	80.05	75.337	106.058	79.408	79.422	137.943	106.376	78.613	0	79.675	83.022	73.246	79.168	74.548	75.854	75.442
Lele43	78.604	86.844	94.179	76.892	78.775	78.553	79.311	78.645	85.231	83.086	79.916	86.89	77.253	77.489	81.698	77.941	76.154	81.965	79.417	78.293	80.891	82.282	83.18	75.825	84.705	94.621	80.435	79.715	124.785	82.469	76.49	78.206	81.79	89.482	77.203	84.471	85.494	81.323	78.068	80.113	83.862	80.085	0	187.818	75.274	79.008	80.965	80.487	75.556
Lele44	82.37	79.789	81.532	72.832	78.217	79.481	81.369	83.445	79.338	78.472	93.654	88.938	84.003	84.303	75.632	79.019	78.911	78.779	77.372	84.772	83.434	89.161	80.616	79.351	79.287	79.219	78.539	83.302	111.574	81.165	83.29	83.405	80.305	88.794	72.893	81.848	76.347	88.101	80.719	84.203	77.723	82.507	187.377	0	74.005	75.066	74.233	74.02	80.912
Luntu1	72.486	72.194	70.925	74.298	76.233	78.157	69.545	74.614	74.419	74.941	76.574	72.853	79.277	73.195	79.001	73.363	95.062	74.625	71.702	74.356	74.418	70.562	73.045	72.311	72.196	76.663	74.436	73.564	77.461	72.679	73.148	77.932	75.734	77.675	88.363	79.561	70.794	75.925	72.222	71.761	75.006	71.743	73.332	72.099	0	84.225	92.68	88.959	80.453
Luntu2	74.889	76.507	72.621	71.913	75.581	76.739	75.013	74.642	72.282	74.122	72.602	72.758	75.517	75.258	75.755	75.068	83.924	75.012	79.045	74.802	69.263	74.428	72.201	78.704	73.023	70.958	79.942	75.875	71.678	73.504	76.407	75.425	75.387	75.104	77.485	71.724	74.543	75.602	72.03	81.654	71.123	78.97	77.162	73.229	83.946	0	88.176	85.803	76.756
Luntu3	79.015	78.966	74.372	77.051	74.847	78.26	75.65	71.024	76.641	73.094	74.68	74.734	79.386	77.252	79.393	75.706	74.873	71.034	82.471	76.044	74.326	75.931	73.523	75.745	75.923	73.055	76.804	69.135	72.86	73.996	73.059	74.459	74.981	75.478	89.481	76.511	75.019	76.113	72.436	80.383	74.467	73.883	79.072	73.434	92.729	87.188	0	81.947	74.519
Luntu4	74.456	76.01	74.759	75.561	73.646	74.602	75.279	73.298	76.882	75.19	80.385	76.269	80.274	76.075	75.808	74.528	77.93	73.162	80.174	78.787	73.597	73.795	75.111	73.907	73.026	77.334	74.271	73.673	73.451	74.42	75.588	76.824	80.322	72.943	77.454	72.115	72.821	81.74	74.536	78.118	79.235	75.304	78.979	72.708	89.227	86.789	82.313	0	85.618
Luntu5	74.589	75.992	77.167	79.441	79.855	74.218	74.057	74.026	78.663	73.841	74.003	74.448	81.479	76.589	79.485	80.218	79.326	72.022	83.935	74.581	76.525	78.581	73.384	81.528	81.296	80.608	73.069	76.161	73.26	76.296	76.734	78.036	73.999	80.864	81.165	80.334	73.641	80.654	78.719	76.157	77.758	75.627	75.86	80.559	82.86	80.598	75.912	87.59	0
Luntu6	75.147	78.307	73.981	75.113	81.516	78.22	79.558	74.661	75.473	76.878	77.876	76.128	77.221	78.662	80.441	76.278	78.966	73.893	79.422	78.055	79.202	79.659	76.912	76.624	74.494	74.741	76.899	76.909	77.642	78.482	79.173	71.041	81.499	74.248	81.6	75.018	79.584	77.21	76.776	79.279	79.124	75.084	71.286	75.006	84.246	88.598	79.686	79.343	76.288
Luntu7	76.515	73.743	73.443	79.694	76.615	75.99	79.155	72.739	75.252	71.241	72.522	74.119	78.159	70.743	78.233	71.471	74.506	72.003	78.061	73.533	72.727	75.514	77.755	78.002	75.945	82.063	72.373	77.044	76.877	75.774	76.423	78.731	75.956	73.802	80.045	76.765	72.399	73.266	72.872	72.695	72.85	69.895	74.442	71.886	85.131	89.503	89.329	95.049	85.494
Luntu8	75.979	73.642	81.51	74.018	77.979	76.721	72.688	74.362	73.671	72.737	73.781	75.604	81.816	75.534	78.974	75.525	78.13	74.279	82.096	74.818	73.227	73.891	72.362	73.096	76.733	73.808	76.908	72.373	74.697	76.237	74.833	81.954	72.327	71.041	78.334	71.567	73.039	74.107	71.54	76.76	76.14	76.821	73.591	80.684	97.86	90.77	85.754	80.984	85.12
Luntu9	76.969	74.328	77.216	75.463	82.621	77.808	73.968	70.394	78.608	80.176	77.354	70.838	83.145	72.875	80.955	75.867	86.082	77.244	81.381	74.991	74.756	73.326	76.876	77.304	80.53	76.854	75.915	79.807	77.364	78.206	79.33	78.48	79.814	75.542	75.159	73.484	72.981	74.232	79.234	73.963	81.136	75.899	75.607	77.942	80.136	80.03	84.964	87.345	87.275
Luntu10	77.004	80.109	79.305	82.264	79.677	77.407	78.352	79.395	78.471	76.436	75.286	83.2	79.499	78.237	78.668	75.028	81.94	78.667	77.564	79.345	73.779	73.987	74.846	79.163	75.863	77.064	80.536	80.423	75.62	77.028	74.752	78.872	79.928	77.276	86.096	77.057	74.41	78.812	79.32	77.538	80.564	80.075	76.235	74.951	83.311	85.391	84.957	83.892	86.686
Luntu11	75.526	75.169	75.556	78.167	78.454	72.557	77.518	74.896	74.445	73.557	74.553	72.705	80.808	78.396	81.367	73.697	82.717	72.371	77.4	72.625	73.799	73.119	73.057	73.385	82.342	76.61	72.991	77.568	73.325	77.104	79.738	69.725	75.471	75.569	89.385	76.081	74.13	75.381	76.95	78.498	74.392	74.214	75.394	74.235	86.251	84.674	85.071	82.235	78.675
Luntu12	75.245	77.355	74.897	76.295	81.379	74.442	74.016	77.724	72.058	78.449	74.4	76.219	81.597	77.845	73.64	77.49	83.938	76.254	81.751	75.257	74.979	74.981	72.161	74.538	74.648	74.581	75.424	74.713	80.245	77.242	72.442	78.713	75.277	74.922	78.917	71.376	76.657	73.478	77.475	74.017	72.837	73.172	75.496	73.284	97.011	84.872	80.536	88.469	98.774
Luntu13	80.722	71.221	72.118	74.58	78.618	77.507	74.834	74.816	73.368	72.624	73.536	70.138	81.81	79.706	80.606	78.285	78.268	74.566	79.205	80.105	78.801	75.223	71.095	77.809	77.274	80.005	75.878	74.513	73.209	75.619	71.182	75.87	77.206	71.812	80.018	74.741	75.095	77.337	76.985	79.914	73.65	68.408	72.799	74.794	87.191	79.521	97.5	86.639	83.453
Luntu14	77.891	69.977	73.891	77.522	78.312	71.03	76.595	72.649	76.687	74.232	73.49	71.513	84.793	72.154	76.743	75.398	84.854	73.428	82.818	72.079	74.624	77.927	74.04	79.729	77.468	70.32	74.919	73.749	72.872	77.645	76.605	70.881	76.974	70.172	79.014	72.451	71.894	73.371	75.886	74.038	75.26	74.649	76.846	71.796	82.546	97.639	88.065	81.698	79.812
Luntu15	77.795	75.104	72.232	77.443	75.717	78.958	78.106	70.674	74.848	77.551	69.443	74.465	82.167	74.244	78.025	77.301	75.813	73.352	80.38	75.75	73.736	80.348	72.114	75.983	79.68	77.451	78.034	74.832	79.153	77.276	75.865	74.624	76.623	70.545	97.068	74.26	73.05	74.302	70.747	75.346	76.097	72.541	75.539	77.677	85.005	90.54	83.208	81.693	81.828
Luntu16	76.078	76.435	72.617	81.051	80.285	78.935	73.058	74.397	75.634	75.1	79.937	80.6	78.59	73.293	74.812	77.697	90.355	72.714	78.919	76.278	76.398	76.126	71.693	75.493	73.645	77.118	73.628	75.479	78.313	80.289	79.055	74.947	76.914	75.638	87.193	74.633	70.83	77.418	80.365	79.367	72.56	73.266	73.338	81.238	87.964	84.601	84.37	83.334	87.439
Luntu17	73.01	73.631	73.363	73.209	76.551	73.05	72.824	70.952	72.477	75.52	79.412	75.871	79.757	76.817	74.252	77.965	75.836	69.188	87.983	73.25	75.284	77.805	75.661	76.924	75.505	70.926	79.521	75.787	72.074	76.843	74.407	78.864	72.433	78.799	81.088	69.492	73.861	74.587	72.629	69.654	70.523	72.97	72.98	77.323	81.915	106.015	89.352	84.866	89.23
Luntu18	71.187	73.166	73.376	73.851	77.949	72.978	76.873	74.725	77.817	77.566	73.664	76.781	73.903	74.876	76.478	71.751	84.09	74.82	79.881	72.807	74.727	69.757	73.963	75.705	78.292	78.953	75.132	75.261	79.689	77.296	73.524	74.664	80.363	78.154	90.408	74.602	72.386	77.525	78.558	73.928	77.102	72.458	75.187	74.456	97.584	86.966	91.511	74.662	85.935
Luntu19	75.569	74.417	73.631	77.414	78.063	72.362	79.281	74.334	77.324	80.788	73.853	76.277	81.15	73.121	72.662	77.203	72.033	74.841	79.629	80.144	71.872	78.033	76.109	81.131	72.213	73.134	79.637	72.29	76.383	80.36	77.07	76.457	74.165	72.934	83.914	74.784	73.245	81.845	78.042	76.084	76.503	74.079	70.557	75.826	89.736	96.633	87.077	85.045	75.513
Luntu20	73.483	74.715	73.962	74.417	87.396	78.651	74.066	73.19	73.313	76.702	75.096	75.096	80.795	77.799	79.529	75.808	78.834	73.75	75.681	74.066	77.106	78.415	73.336	74.799	73.854	78.134	74.197	75.538	78.16	75.047	74.086	78.463	76.726	73.943	84.089	72.099	74.746	79.065	74.676	78.975	77.167	75.724	74.537	70.246	83.354	86.392	80.622	103.84	84.044
Luntu21	78.65	70.27	80.371	76.164	71.884	78.437	74.319	71.51	76.923	75.399	74.614	75.321	82.208	71.8	76.067	75.42	80.249	72.127	79.875	74.237	76.656	73.498	73.798	72.5	75.799	77.326	73.413	73.976	77.215	78.688	74.645	72.523	75.064	74.88	76.874	73.533	72.066	78.592	76.424	73.099	71.79	77.006	77.211	76.751	79.883	90.785	81.789	83.254	84.31
Luntu22	75.426	80.114	78.676	79.187	78.755	75.351	76.658	74.788	76.669	79.064	74.052	75.821	80.75	76.726	76.547	79.923	84.355	74.705	78.216	76.189	76.11	76.362	77.213	76.698	76.224	75.903	78.127	77.17	80.602	79.512	76.192	74.024	78.154	75.534	85.583	68.555	76.981	76.923	79.835	71.952	76.167	77.605	75.503	79.795	85.954	87.874	83.824	79.412	78.016
Luntu23	79.681	72.788	75.759	78.043	79.066	74.837	72.874	76.949	75.089	71.796	78.653	74.576	80.76	75.492	76.871	74.44	84.153	74.53	81.365	78.906	75.042	76.078	71.857	76.463	75.472	77.572	71.914	78.911	77.964	73.555	78.583	76.609	75.589	77.006	85.041	74.06	72.335	75.21	79.234	75.256	75.283	77.149	73.626	73.491	85.382	87.651	96.541	82.855	78.539
Luntu24	75.717	76.173	73.333	74.316	77.688	78.326	77.649	77.89	74.609	76.648	75.772	75.259	78.848	78.184	73.562	76.961	79.104	74.917	78.616	80.89	74.413	77.309	74.387	73.587	79.242	70.638	72.459	76.273	78.628	73.928	79.365	76.853	72.683	76.866	78.43	77.488	72.422	76.195	74.14	81.872	75.076	74.905	71.275	77.591	89.721	81.236	92.103	83.46	82.942
Luntu25	75.334	79.928	76.251	79.923	75.94	79.318	79.122	77.703	84.809	81.31	81.097	77.205	77.945	77.189	84.884	76.798	84.974	79.88	82.339	76.011	74.771	74.599	79.571	73.799	80.279	71.064	73.147	77.164	76.543	78.346	82.095	75.104	76.558	76.855	80.041	78.612	80.919	77.845	77.567	78.627	78.012	75.671	82.258	74.818	85.271	82.898	77.245	78.409	74.344
Luntu26	70.56	73.177	76.056	75.738	78.347	77.778	75.137	76.898	72.407	78.311	74.796	75.458	80.086	70.819	78.805	75.604	84.076	73.434	73.828	72.6	72.82	73.668	71.623	70.893	73.943	73.965	74.261	71.71	72.016	80.979	79.064	78.577	74.038	74.356	82.323	73.938	75.868	77.57	76.353	76.649	78.751	76.744	75.597	70.062	82.369	92.034	88.349	84.395	80.421
Luntu27	78.393	77.14	73.016	73.379	81.113	74.444	76.892	71.526	77.785	72.878	77.149	73.292	80.008	74.016	78.267	74.905	78.244	77.762	78.272	79.042	75.761	74.15	76.673	73.879	75.881	76.423	78.286	78.265	76.772	76.287	78.062	73.501	75.774	76.669	85.147	72.405	72.255	74.647	77.718	73.564	70.36	74.546	76.345	73.719	87.411	85.244	85.06	88.258	82.745
Luntu28	72.223	75.896	73.559	73.962	75.793	75.857	72.058	66.845	77.022	73.343	72.414	72.04	74.866	76.19	72.791	71.169	76.852	72.039	80.33	71.288	77.579	75.193	71.732	74.105	73.467	73.011	73.92	75.285	77.094	78.069	74.913	76.327	74.705	72.907	81.023	76.113	76.028	79.473	77.233	77.375	74.848	73.004	75.777	74.349	92.711	94.684	93.196	79.648	80.462
Luntu29	73.779	73.211	71.673	76.482	77.593	75.742	76.182	72.211	76.229	73.33	71.965	71.316	76.925	71.553	76.151	73.907	88.141	78.686	78.762	73.74	73.702	74.433	71.941	74.802	77.17	77.324	72.311	74.385	76.952	75.365	76.366	76.551	76.08	75.19	87.5	72.807	77.732	70.289	71.764	72.711	76.162	71.496	74.212	76.64	95.796	85.363	95.175	80.968	77.775
Luntu30	71.891	74.303	79.245	81.25	78.334	76.656	73.191	76.675	79.987	76.958	70.343	74.488	78.858	72.102	76.327	76.381	86.916	74.633	76.855	75.117	75.856	76.97	75.251	76.323	74.245	73.406	77.629	74.342	77.596	76.963	81.773	76.384	76.892	79.515	80.275	77.744	74.803	79.925	76.835	77.495	76.981	74.226	78.022	76.508	91.769	87.873	90.974	88.854	96.621
Luntu31	77.369	76.564	77.307	77.371	79.9	79.239	79.143	73.719	77.876	75.829	76.048	75.605	77.438	78.293	79.558	81.221	84.307	73.322	82.669	77.402	77.514	75.877	76.977	80.276	76.753	76.99	78.042	78.466	78.322	78.674	79.307	80.612	82.682	77.473	82.805	75.657	74.886	77.383	73.626	76.335	79.57	83.387	78.245	80.211	88.608	89.063	85.478	87.088	79.651
Luntu32	73.432	79.853	76.054	75.831	80.044	76.53	78.427	72.725	70.837	75.116	76.111	74.524	82.319	81.265	76.593	76.998	83.73	70.695	80.169	75.276	74.446	75.418	74.938	78.55	76.515	74.421	70.668	75.146	74.613	76.061	80.075	75.578	78.417	81.853	88.946	76.542	79.823	77.961	74.087	72.291	77.706	79.23	77.369	77.965	80.164	84.322	92.852	81.916	85.89
Luntu33	75.33	80.822	73.519	73.32	75.7	76.896	75.744	74.806	75.81	77.998	76.107	74.496	82.113	73.743	76.385	75.9	72.592	74.215	82.995	75.818	72.33	75.173	75.094	79.466	72.493	75.951	70.134	70.798	80.573	75.399	74.042	78.185	80.48	72.004	77.385	75.756	71.289	81.346	76.675	71.157	72.82	75.674	72.984	79.702	84.996	96.8	82.256	85.892	77.374
Luntu34	71.277	72.826	70.463	76.148	77.816	75.395	74.437	76.384	77.965	79.967	77.875	73.31	76.543	74.23	77.115	73.85	84.294	75.959	77.112	72.264	78.935	77.961	79.224	75.198	77.862	72.014	72.258	77.028	77.03	74.954	75.123	74.534	78.568	79.575	74.899	77.647	73.524	78.594	73.225	73.244	76.17	73.058	71.284	78.677	86.382	90.133	85.878	95.53	84.143
Luntu35	77.102	74.232	76.14	70.835	76.807	75.855	74.85	73.625	79.536	80.869	81.046	80.089	79.528	74.775	76.476	71.474	90.32	78.693	79.245	74.455	74.928	78.428	75.406	73.61	76.689	72.956	72.469	73.853	69.393	71.065	74.663	78.24	79.825	71.128	75.144	70.147	75.495	77.468	78.061	77.083	79.91	73.992	78.636	70.088	85.768	85.36	84.299	81.526	79.229
Luntu36	73.579	75.061	76.24	74.105	75.247	72.803	70.311	72.265	72.027	82.062	73.859	76.14	78.288	73.34	73.161	71.854	80.761	76.81	83.68	74.423	74.476	74.746	74.882	79.388	83.752	74.307	75.583	77.228	76.872	77.239	73.48	72.437	76.342	72.41	78.767	73.9	75.781	75.113	75.184	74.007	74.06	76.189	73.591	77.6	86.282	89.136	78.438	92.154	85.782
Luntu37	80.106	71.764	76.908	78.506	83.479	76.308	77.843	72.83	75.958	78.62	72.611	76.938	77.662	75.691	76.766	72.437	87.441	74.865	81.083	75.003	67.568	75.742	74.127	70.899	75.786	74.943	72.43	69.686	74.051	71.779	71.35	72.429	76.883	76.919	78.027	74.22	71.801	79.498	76.797	70.903	75.951	78.857	75.548	73.59	80.522	83.793	84.839	95.282	81.766
Luntu38	72.994	77.101	77.208	75.383	74.206	75.02	73.479	76.208	75.129	78.101	72.083	75.601	83.839	76.482	69.586	70.858	78.31	79.612	79.776	75.163	72.156	76.734	70.262	73.275	79.1	75.202	78.175	74.36	74.307	70.812	76.345	81.267	79.383	74.98	80.951	73.376	71.671	74.765	75.098	78.371	79.186	72.373	76.308	78.368	89.149	82.399	89.274	82.64	82.187
[truncated: 186 more rows]
[truncated: 39 more columns]

## Sheet: Luluwa
Luluwa_versus_Kuba
[truncated: 449 more rows]
[truncated: 39 more columns]

## Sheet: Bindi
Bindi_versus_Kuba
[truncated: 449 more rows]
[truncated: 39 more columns]

## Sheet: Luntu
Luntu_versus_Kuba
[truncated: 449 more rows]
[truncated: 39 more columns]
